# Supplementary material for: Establishment of hypertension risk nomograms based on physical fitness parameters for men and women: a cross-sectional study
Source: Front Cardiovasc Med. 2023 Sep 12;10:1152240. doi: 10.3389/fcvm.2023.1152240 (PMC10523331; doi:10.3389/fcvm.2023.1152240)
Supplement: Supplementary file 1 [file Datasheet1.xlsx]

## Sheet: Sheet1
Hypertension	Gender	Age	Agestage	Height	HeightL	Bodyweight	bodyweightL	BMI	Weight status	Junkfood	Sleeping	SleepingL	Insomnia	CVD history	Chest	ChestL	Waistline	WaistlineL	Hipline	HiplineL	RHR	RHRL	FVC	FVCL	DAL	Grip	GripL
1: yes; 0: no	1: male; 2: female	years	1: =<30; 2: <40; 3: <50; 4: <60; 5: <70; 6:<80; 7: =>80	cm	1: =<140; 2: <150; 3: <160; 4: <170; 5: <180; 6:<190; 7: =>190	kg	1: =<40; 2: <50; 3: <60; 4: <70; 5: <80; 6: <90; 7: <100; 8: <110; 9: =>110	kg/m^2	1: underweight; 2: normal; 3: overweight; 4: obesity	times/week	hours/day	1: =<5; 2: <6; 3: <7;4: <8; 5: <9; 6: <10; 7: <11; 8: <12; 9: =>12	1: never; 2: sometimes; 3: often	1: yes; 0: no	cm	1: =<60; 2: <70; 3: <80;4: <90; 5: <100; 6: <110; 7: <120; 8: <130; 9:=>130	cm	1: =<50; 2: <60; 3: <70;4: <80; 5: 900; 6: <100; 7: <110; 8: <120; 9: =>120	cm	1: =<60; 2: <70; 3: <80;4: <90; 5: <100; 6: <110; 7: <120; 8: <130; 9: =>130	beat/min	1: =<66; 2: <73; 3: <80; 4: <87; 5: =>87	ml	1: =<2000; 2: <2500; 3: <3000; 4: <3500; 5: <4000; 6: <4500; 7: <5000; 8: <5500; 9: =>5500	1: high; 2: moderate; 3: low	kg	1: =<20; 2: <25; 3: <30;4: <35; 5: <40; 6: <45; 7: <50; 8: <55; 9: =>55
1	1	69.66	5	175.4	5	78	5	25.35	3	4	6	2	2	0	93	8	89	5	98	5	84	4	4952	7	2	39.1	5
0	1	69.01	5	159.5	3	65.7	4	25.83	3	4	8	4	3	0	92.2	8	85.3	5	93.4	5	67	2	2421	2	3	37.3	5
0	1	66.39	5	161.3	4	86.2	6	33.13	4	1	7	3	3	0	104	8	97	6	105	6	100	5	3871	5	1	50.3	8
1	1	65.21	5	173	5	66	4	22.05	2	1	6	2	2	0	89.3	8	91	6	92	5	81	4	4302	6	3	51	8
1	1	62.51	5	168.6	4	73.4	5	25.82	3	2	7	3	3	0	95	8	89	5	98	5	72	2	3698	5	1	47.4	7
1	1	61.65	5	158.6	3	69	4	27.43	3	1	8	4	3	0	98	8	95	6	96	5	92	5	1726	1	3	36.8	5
0	1	61.38	5	168.9	4	67.5	4	23.66	2	3	7	3	2	0	96	8	85	5	96	5	64	1	3305	4	3	45	6
0	1	61.17	5	174.4	5	64.7	4	21.27	2	1	8	4	2	0	95.2	8	86.8	5	90	4	89	5	2256	2	3	28.7	3
1	1	61.12	5	169.3	4	63.1	4	22.01	2	4	6.5	3	2	1	89	8	82	5	97	5	70	2	1873	1	2	38.8	5
0	1	60.87	5	164.5	4	50.9	3	18.81	2	1	8	4	3	0	82.2	8	69.5	3	84.7	4	70	2	2223	2	3	36	5
1	1	60.8	5	170.9	5	58.1	3	19.89	2	1	6	2	2	0	85	8	75	4	89	4	70	2	2575	3	3	39	5
1	1	60.4	5	170.7	5	65.3	4	22.41	2	7	8	4	2	0	103.6	8	85.5	5	100.3	6	85	4	2250	2	2	28.9	3
0	1	60.36	5	176	5	70	4	22.6	2	1	9	5	2	0	90	8	80	4	95	5	60	1	4500	6	1	50	7
1	1	60.32	5	180.6	6	74.4	5	22.81	2	6	8.5	5	3	0	96	8	85	5	99	5	80	3	3149	4	2	39	5
1	1	60.23	5	174.1	5	78.5	5	25.9	3	1	11	7	3	1	101	8	92	6	95	5	108	5	2984	3	2	41	6
1	1	60.01	5	169.3	4	72.4	5	25.26	3	2	7	3	1	2	95	8	91	6	97	5	76	3	2517	3	2	34.9	4
1	1	60.01	5	171	5	75.7	5	25.89	3	3	7	3	2	0	93.5	8	83.5	5	98	5	80	3	3270	4	2	47.7	7
0	1	59.99	4	159	3	66.5	4	26.3	3	1	8	4	3	0	100	8	87	5	94	5	62	1	2962	3	3	41.9	6
0	1	59.98	4	164.6	4	63	4	23.25	2	1	8	4	3	0	87.5	8	81.3	5	90	4	73	2	3772	5	2	40.6	6
1	1	59.96	4	157.8	3	44.6	2	17.91	1	1	8	4	2	0	102	8	94	6	100	5	104	5	3078	4	3	51.7	8
0	1	59.95	4	169.4	4	73.4	5	25.58	3	1	8	4	3	0	95	8	90	5	98	5	68	2	2130	2	3	46.5	7
1	1	59.93	4	162	4	70.5	5	26.86	3	1	7.5	4	2	0	101	8	103	7	99	5	96	5	3200	4	3	40	5
1	1	59.92	4	172.7	5	81.3	6	27.26	3	1	9	5	3	0	92	8	98	6	107	6	84	4	2602	3	3	38.9	5
1	1	59.88	4	163.7	4	67.5	4	25.19	3	2	7	3	3	1	93	8	80	4	93	5	76	3	3108	4	3	40.3	6
0	1	59.88	4	177	5	75	5	23.94	2	2	9	5	2	1	95	8	94	6	103	6	65	1	3781	5	2	47.1	7
1	1	59.87	4	156	3	56	3	23.01	2	1	9	5	3	0	91	8	85	5	94	5	65	1	1330	1	2	25.2	3
0	1	59.87	4	162.1	4	61.4	4	23.37	2	2	7.5	4	2	0	89.2	8	80.5	5	95	5	63	1	2463	2	3	34.5	4
1	1	59.84	4	167	4	69.3	4	24.85	3	1	6	2	3	1	86	8	80	4	94	5	87	4	4281	6	2	52.9	8
1	1	59.84	4	163.3	4	65.3	4	24.49	3	1	6	2	2	0	90	8	82	5	89	4	62	1	3476	4	3	44.4	6
1	1	59.81	4	167.2	4	61.6	4	22.03	2	4	8	4	2	1	88.4	8	81.8	5	95.8	5	90	5	3087	4	3	36.8	5
1	1	59.8	4	167.4	4	66.9	4	23.87	2	1	6	2	3	0	91	8	82	5	91.5	5	72	2	2751	3	3	40.9	6
1	1	59.8	4	167.8	4	82.5	6	29.3	4	3	7.5	4	3	0	92	8	96	6	104	6	80	3	2004	2	2	36.7	5
1	1	59.78	4	165.7	4	61	4	22.22	2	1	8	4	3	0	91	8	81	5	89	4	78	3	2770	3	2	43	6
1	1	59.77	4	157.4	3	55.8	3	22.52	2	1	7	3	3	0	86	8	74.5	4	89	4	85	4	3240	4	2	39.9	5
1	1	59.76	4	165.3	4	60.5	4	22.14	2	4	7.5	4	2	0	89	8	82	5	93	5	76	3	3668	5	3	48.7	7
1	1	59.75	4	165.8	4	60.2	4	21.9	2	1	7.5	4	3	0	89	8	73.2	4	82.4	4	80	3	2660	3	3	51.6	8
0	1	59.74	4	170.8	5	68.4	4	23.45	2	2	9.5	6	2	0	92	8	87	5	96	5	82	4	1278	1	2	37	5
1	1	59.74	4	164.3	4	69.7	4	25.82	3	1	7.5	4	3	0	99	8	101	7	95	5	72	2	1485	1	3	35.5	5
0	1	59.74	4	159.7	3	68.7	4	26.94	3	1	8.5	5	2	0	98	8	86	5	98	5	66	1	3126	4	2	50	7
1	1	59.73	4	166.5	4	68.2	4	24.6	3	1	6	2	3	0	91.5	8	89	5	94	5	78	3	3344	4	3	38.3	5
1	1	59.72	4	170.1	5	74.8	5	25.85	3	1	8.5	5	3	0	98	8	97	6	102	6	68	2	2727	3	2	46.9	7
1	1	59.72	4	176.6	5	79.6	5	25.52	3	1	12	8	3	2	102	8	93	6	99	5	112	5	2760	3	3	47	7
1	1	59.7	4	162.9	4	60.8	4	22.91	2	3	8	4	3	0	88	8	80	4	90	4	68	2	3240	4	3	42.4	6
1	1	59.68	4	174.5	5	74	5	24.3	3	1	7	3	2	2	96	8	89.5	5	92.2	5	78	3	2255	2	2	33.5	4
1	1	59.67	4	172.9	5	81.1	6	27.13	3	1	8	4	2	0	99	8	93	6	101	6	80	3	3642	5	1	63.8	9
1	1	59.66	4	160.9	4	59.8	3	23.1	2	1	9	5	2	0	85	8	76	4	85	4	94	5	1859	1	3	43.4	6
0	1	59.66	4	168.9	4	61.7	4	21.63	2	2	8	4	3	0	87	8	80	4	97	5	65	1	1557	1	3	38.5	5
0	1	59.64	4	161.3	4	68.3	4	26.25	3	1	7.5	4	3	2	94	8	90	5	96	5	65	1	2283	2	3	41.7	6
1	1	59.64	4	159	3	74.4	5	29.43	4	1	7.5	4	3	0	93	8	93	6	107	6	76	3	2914	3	3	37.6	5
1	1	59.63	4	176	5	66	4	21.31	2	2	5.5	2	3	0	88.5	8	86.5	5	93.5	5	68	2	3735	5	3	51.5	8
1	1	59.62	4	174.5	5	70.3	5	23.09	2	3	6	2	1	0	93	8	85	5	95	5	66	1	3190	4	3	45.8	7
0	1	59.61	4	170	4	75	5	25.95	3	1	8	4	2	0	96.5	8	92	6	97.5	5	60	1	3370	4	3	51	8
1	1	59.61	4	168.6	4	68.4	4	24.06	3	3	6.5	3	2	0	94	8	93	6	93	5	92	5	2154	2	3	42.4	6
1	1	59.6	4	165.7	4	71.6	5	26.08	3	1	7	3	3	0	85	8	82	5	94	5	76	3	2064	2	2	35.8	5
1	1	59.59	4	164.1	4	68.8	4	25.55	3	1	8	4	3	0	96	8	89	5	95	5	61	1	3628	5	2	46.7	7
1	1	59.59	4	172	5	72	5	24.34	3	3	8	4	2	2	93	8	92	6	98	5	80	3	3256	4	3	40	5
1	1	59.59	4	153	3	65.2	4	27.85	3	1	7	3	3	2	97	8	90	5	100.5	6	78	3	3260	4	2	31.6	4
1	1	59.58	4	168.6	4	74	5	26.03	3	1	7.5	4	1	0	94	8	90	5	95	5	72	2	3174	4	3	45.2	7
0	1	59.57	4	174.1	5	88.5	6	29.2	4	2	6	2	2	1	104	8	101	7	109	6	75	3	2074	2	2	59	9
1	1	59.55	4	177	5	89.4	6	28.54	4	2	8	4	3	0	104	8	98	6	116.5	7	78	3	2200	2	2	55.1	9
1	1	59.54	4	170.2	5	67.2	4	23.2	2	1	2	1	3	1	91.9	8	89.5	5	94.4	5	90	5	2291	2	2	39.2	5
1	1	59.54	4	169.7	4	73.8	5	25.63	3	2	8	4	2	0	96	8	89	5	100	5	70	2	2674	3	1	36.9	5
0	1	59.54	4	180.4	6	88.1	6	27.07	3	3	8	4	2	0	99	8	95	6	106	6	71	2	3335	4	2	76.7	9
0	1	59.53	4	181.3	6	81.9	6	24.92	3	8	8	4	2	0	100	8	80	4	104	6	78	3	4586	7	2	43.4	6
1	1	59.52	4	166.2	4	79.1	5	28.64	4	1	8	4	3	2	96	8	91	6	99	5	78	3	2483	2	3	44.4	6
0	1	59.52	4	169.3	4	57.4	3	20.03	2	1	7.5	4	2	0	84	8	71.2	4	80.3	4	76	3	2703	3	2	43.9	6
1	1	59.52	4	174.2	5	72.3	5	23.83	2	1	6	2	2	0	94	8	86	5	92	5	80	3	4122	6	3	36.3	5
1	1	59.51	4	170	4	56.7	3	19.62	2	5	8	4	3	0	94	8	93	6	96	5	76	3	2984	3	2	34	4
1	1	59.5	4	160.9	4	72.7	5	28.08	4	1	8	4	2	0	90.4	8	93.2	6	104.5	6	70	2	2560	3	3	37.5	5
1	1	59.49	4	178.2	5	83.1	6	26.17	3	2	7.5	4	3	0	92	8	93.2	6	104.5	6	76	3	3650	5	3	47.9	7
1	1	59.49	4	166.9	4	68	4	24.41	3	2	8	4	2	0	95	8	85	5	92	5	72	2	2934	3	2	45.6	7
1	1	59.48	4	157.8	3	65	4	26.1	3	2	8	4	2	0	96	8	88	5	93	5	90	5	2450	2	2	34.6	4
1	1	59.48	4	161.4	4	75.6	5	29.02	4	1	7.5	4	3	2	95	8	83	5	99	5	72	2	3044	4	2	37.6	5
0	1	59.47	4	174.9	5	67.8	4	22.16	2	2	8	4	2	0	93	8	80	4	95	5	82	4	4562	7	2	49.4	7
0	1	59.47	4	165.3	4	49.7	2	18.19	1	1	7.5	4	3	0	75	8	64	3	85	4	70	2	2857	3	3	43	6
0	1	59.46	4	166.6	4	57.3	3	20.64	2	1	8	4	3	0	87	8	84	5	86	4	67	2	2005	2	3	38	5
0	1	59.45	4	170	4	67.3	4	23.29	2	1	7	3	3	0	90	8	90	5	93	5	70	2	3740	5	3	48.6	7
0	1	59.44	4	159.3	3	59.8	3	23.57	2	2	8	4	3	0	90	8	79	4	92	5	78	3	2252	2	3	32	4
1	1	59.44	4	167.3	4	72.6	5	25.94	3	1	7	3	3	0	88	8	82	5	96	5	76	3	3780	5	3	53.1	8
1	1	59.42	4	170.1	5	74.1	5	25.61	3	3	9	5	2	0	98	8	93	6	100	5	69	2	3596	5	3	43.3	6
1	1	59.42	4	158.3	3	56.9	3	22.71	2	1	6	2	2	1	78	8	72	4	87	4	87	4	3244	4	1	33.1	4
1	1	59.42	4	174.6	5	82.4	6	27.03	3	1	8	4	3	0	100.2	8	101.8	7	104.8	6	100	5	3568	5	3	50.6	8
1	1	59.42	4	158.1	3	62	4	24.8	3	1	7	3	3	0	87	8	81.5	5	93.5	5	63	1	2738	3	2	46.7	7
1	1	59.41	4	166.9	4	64.6	4	23.19	2	2	8	4	1	0	90	8	82.1	5	92.8	5	78	3	3422	4	2	37.3	5
1	1	59.4	4	172.2	5	65.4	4	22.06	2	1	8.5	5	2	0	84.2	8	75.1	4	88.2	4	74	3	3782	5	3	47.3	7
1	1	59.39	4	181.8	6	61.1	4	18.49	1	1	9	5	2	0	85	8	67.1	3	90.2	5	72	2	2579	3	2	54.6	8
0	1	59.39	4	175	5	76.6	5	25.01	3	2	8	4	2	0	90	8	85	5	95	5	90	5	2952	3	3	44	6
1	1	59.39	4	171	5	86.2	6	29.48	4	1	7	3	2	2	102	8	105	7	103	6	96	5	3552	5	3	54.9	8
0	1	59.39	4	172.4	5	71	5	23.89	2	3	8	4	3	0	89	8	82	5	92	5	85	4	3568	5	2	38.9	5
1	1	59.38	4	163.7	4	79.3	5	29.59	4	1	7	3	2	0	104.5	8	99	6	98.5	5	94	5	3097	4	2	40.7	6
1	1	59.37	4	175	5	71.8	5	23.44	2	3	10.5	7	2	0	90	8	85	5	95	5	65	1	1121	1	2	26.7	3
0	1	59.36	4	172.1	5	60.6	4	20.46	2	1	8	4	2	0	88.5	8	77.2	4	94.5	5	72	2	2977	3	3	30.4	4
0	1	59.36	4	174.1	5	69.3	4	22.86	2	1	8	4	3	0	90.5	8	85	5	96	5	71	2	3614	5	1	53.6	8
1	1	59.36	4	167.4	4	69.9	4	24.94	3	1	6.5	3	3	0	94	8	92	6	100	5	72	2	2310	2	3	31.6	4
0	1	59.35	4	170.2	5	71.4	5	24.65	3	1	8	4	2	0	90	8	90	5	93	5	66	1	3850	5	2	35.8	5
1	1	59.34	4	164.9	4	61.6	4	22.65	2	2	8	4	3	0	90	8	83.1	5	90.8	5	75	3	2850	3	2	41.5	6
0	1	59.34	4	171	5	70.1	5	23.97	2	1	8	4	2	0	94.5	8	89.5	5	101	6	68	2	3231	4	2	42.9	6
1	1	59.34	4	173.4	5	84.2	6	28	4	2	7	3	3	3	106	8	95	6	101	6	95	5	4021	6	3	63.7	9
1	1	59.3	4	174.6	5	64.5	4	21.16	2	1	4.5	1	3	0	98	8	86	5	96	5	72	2	2834	3	3	52.4	8
1	1	59.29	4	176.5	5	83.8	6	26.9	3	1	8	4	3	0	95	8	93	6	100	5	76	3	2804	3	3	43.5	6
0	1	59.29	4	178	5	65	4	20.52	2	3	8.5	5	2	0	92	8	85.6	5	93.1	5	70	2	3175	4	2	36	5
0	1	59.29	4	168.3	4	67	4	23.65	2	1	8	4	3	0	110	8	107	7	108	6	60	1	2908	3	2	51.7	8
1	1	59.29	4	165.9	4	85	6	30.88	4	1	8	4	2	1	94	8	96	6	98	5	88	5	3580	5	2	39.7	5
1	1	59.26	4	175.5	5	87.2	6	28.31	4	1	7	3	2	0	105	8	105	7	111	7	81	4	3068	4	2	46.5	7
1	1	59.25	4	170.2	5	70.6	5	24.37	3	1	8	4	3	1	100	8	86	5	99	5	80	3	4426	6	3	55.2	9
1	1	59.25	4	158.5	3	56.2	3	22.37	2	1	9	5	3	0	91	8	79	4	89	4	105	5	3049	4	3	19	1
0	1	59.25	4	170.7	5	76.1	5	26.12	3	2	7.5	4	3	0	88	8	84	5	99	5	70	2	3295	4	3	43.1	6
0	1	59.24	4	173.4	5	65.8	4	21.88	2	2	8	4	2	0	87	8	94	6	95	5	76	3	2533	3	1	45.4	7
1	1	59.22	4	168.1	4	72	5	25.48	3	1	7	3	2	0	92	8	90	5	97	5	78	3	3731	5	2	16.7	1
1	1	59.22	4	169	4	80	5	28.01	4	1	7	3	2	0	99	8	91	6	101	6	60	1	4803	7	3	52	8
1	1	59.21	4	171.7	5	65.5	4	22.22	2	1	8	4	3	0	80	8	93	6	93.5	5	68	2	1823	1	1	40.6	6
0	1	59.21	4	156.2	3	54.5	3	22.34	2	1	8	4	3	0	87	8	84	5	81	4	81	4	1403	1	3	27.6	3
0	1	59.2	4	165.8	4	65.5	4	23.83	2	1	7	3	2	0	91	8	86	5	100	5	72	2	1514	1	2	39.7	5
1	1	59.19	4	168.2	4	56.2	3	19.86	2	1	6.5	3	3	1	84.1	8	82.4	5	90.1	5	84	4	3021	4	3	37.1	5
0	1	59.18	4	168.9	4	67	4	23.49	2	2	10	6	3	0	90	8	85	5	98	5	87	4	2202	2	3	35.6	5
1	1	59.15	4	167.4	4	70.9	5	25.3	3	2	6	2	2	0	99	8	93	6	96	5	84	4	3340	4	3	44.2	6
0	1	59.13	4	173.8	5	75.2	5	24.9	3	1	5	1	1	1	93.5	8	86.5	5	99	5	66	1	2972	3	3	50.1	8
1	1	59.12	4	170	4	60	3	20.76	2	2	8.5	5	2	0	108	8	101	7	106	6	70	2	2100	2	1	28	3
1	1	59.12	4	169.8	4	67	4	23.24	2	1	7	3	2	0	85	8	82	5	90	4	77	3	3990	5	2	43.9	6
1	1	59.12	4	170.9	5	69.6	4	23.83	2	1	9	5	3	0	89	8	84	5	95	5	78	3	3459	4	2	43.9	6
0	1	59.11	4	169.8	4	81.3	6	28.2	4	2	8.5	5	2	1	95	8	94	6	98	5	62	1	2303	2	2	35.2	5
1	1	59.11	4	176.5	5	88.2	6	28.31	4	1	8.5	5	3	0	100	8	97	6	102	6	84	4	3697	5	3	52.9	8
1	1	59.1	4	170.1	5	69	4	23.85	2	1	8	4	3	0	89	8	86	5	97	5	70	2	3251	4	3	39.2	5
1	1	59.1	4	158.2	3	79.6	5	31.81	4	1	8	4	2	1	101	8	102	7	109	6	84	4	3250	4	2	45.8	7
1	1	59.09	4	171.4	5	82.9	6	28.22	4	1	7	3	2	0	102	8	101	7	106	6	78	3	2861	3	3	31.4	4
1	1	59.08	4	167.7	4	62.3	4	22.15	2	1	9.5	6	3	1	90	8	85	5	90	4	84	4	1780	1	3	20.1	2
0	1	59.07	4	161.7	4	68.1	4	26.05	3	1	7	3	2	0	80	8	71	4	85	4	65	1	3095	4	3	34.5	4
1	1	59.07	4	164.8	4	66	4	24.3	3	2	6	2	1	0	87	8	86	5	95	5	83	4	1854	1	2	46.9	7
1	1	59.07	4	165.4	4	69	4	25.22	3	1	7	3	3	0	82	8	91	6	89	4	75	3	3860	5	2	46.2	7
1	1	59.05	4	169.1	4	74.6	5	26.09	3	2	10	6	3	0	95	8	89	5	97	5	57	1	3006	4	3	31.2	4
1	1	59.04	4	168.9	4	72.2	5	25.31	3	1	7	3	2	0	89	8	83	5	99	5	76	3	3990	5	3	32.9	4
0	1	59.04	4	177.3	5	67.9	4	21.6	2	8	7	3	2	0	96	8	85	5	100	5	75	3	3416	4	3	43.4	6
1	1	59.03	4	162.2	4	76.7	5	29.15	4	1	8	4	2	1	99	8	98	6	105	6	66	1	2713	3	3	37.8	5
0	1	59.03	4	166.6	4	76.3	5	27.49	3	2	2	1	1	0	95	8	92	6	97	5	92	5	2260	2	1	41.5	6
1	1	59.02	4	174.9	5	77	5	25.17	3	1	6.5	3	2	1	90	8	90	5	95	5	73	2	3037	4	2	52.9	8
1	1	59.01	4	168	4	59.1	3	20.94	2	1	8	4	2	0	100	8	89	5	85	4	76	3	1120	1	3	46.5	7
1	1	59.01	4	165.4	4	74.9	5	27.38	3	1	6.5	3	3	0	98.5	8	97	6	97.9	5	85	4	3424	4	3	35	4
1	1	58.99	4	181.4	6	77.2	5	23.46	2	3	8	4	2	1	103	8	88.5	5	102	6	80	3	4784	7	1	46.5	7
1	1	58.98	4	168.4	4	69.5	4	24.51	3	3	7	3	2	1	87.1	8	79.5	4	96	5	76	3	3645	5	3	41.9	6
1	1	58.98	4	157.8	3	52.5	3	21.08	2	1	8	4	3	0	84	8	86	5	92	5	97	5	1085	1	3	32	4
1	1	58.98	4	165.8	4	72.8	5	26.48	3	1	9	5	3	0	100.8	8	95.3	6	99.8	5	108	5	2481	2	1	43.4	6
1	1	58.97	4	174.6	5	60.4	4	19.81	2	4	8.5	5	2	0	85	8	79	4	85	4	80	3	2942	3	3	35.1	5
1	1	58.97	4	170.2	5	72.5	5	25.03	3	2	7	3	2	0	95	8	92.2	6	90	4	86	4	4090	6	1	40.3	6
1	1	58.96	4	165.4	4	51.1	3	18.68	2	2	8	4	3	0	80	8	70	3	86	4	80	3	2961	3	2	40	5
1	1	58.93	4	170.1	5	57.8	3	19.98	2	1	7.5	4	3	0	86	8	67	3	91	5	75	3	2173	2	3	41.7	6
1	1	58.93	4	161.7	4	51.5	3	19.7	2	1	8.5	5	3	0	80	8	76.5	4	91	5	64	1	1535	1	1	45.9	7
1	1	58.92	4	159.7	3	59.5	3	23.33	2	1	6.5	3	3	0	103	8	91	6	101	6	85	4	2833	3	3	44.8	6
1	1	58.92	4	163	4	67.1	4	25.25	3	1	8	4	3	0	95	8	82	5	95	5	68	2	3189	4	3	48.9	7
1	1	58.91	4	163.8	4	65	4	24.23	3	2	9	5	2	0	86	8	82	5	85	4	86	4	3216	4	3	21.1	2
0	1	58.91	4	168.6	4	64	4	22.51	2	1	8	4	2	0	90	8	83	5	90	4	79	3	2568	3	1	38.3	5
1	1	58.9	4	174.5	5	81.2	6	26.67	3	3	6.5	3	2	0	91.3	8	86.3	5	101.5	6	70	2	3600	5	2	39.7	5
1	1	58.9	4	165.5	4	72.7	5	26.54	3	1	7	3	3	1	95	8	87	5	86	4	96	5	3082	4	3	37.4	5
0	1	58.88	4	171	5	75	5	25.65	3	2	8	4	2	0	81	8	69	3	80.1	4	64	1	3370	4	3	36.2	5
1	1	58.88	4	161.7	4	67.5	4	25.82	3	1	7	3	3	1	93	8	89	5	98	5	78	3	3540	5	3	43.5	6
1	1	58.87	4	162.3	4	67.4	4	25.59	3	1	7.5	4	3	0	93	8	88	5	95	5	74	3	2155	2	3	36.3	5
1	1	58.87	4	166.2	4	71.7	5	25.96	3	1	8.5	5	3	0	88.2	8	88	5	97.2	5	88	5	3300	4	3	49	7
0	1	58.86	4	166.6	4	81.9	6	29.51	4	1	8	4	3	0	99	8	97	6	101	6	60	1	2559	3	3	41.5	6
1	1	58.86	4	167	4	80.7	6	28.94	4	1	8	4	3	0	102	8	96	6	108	6	66	1	3298	4	3	43.3	6
0	1	58.86	4	165.2	4	70.2	5	25.72	3	1	7	3	2	0	79	8	77	4	81	4	66	1	3890	5	3	42.8	6
1	1	58.86	4	170	4	74.2	5	25.67	3	3	8	4	2	0	90	8	85	5	94	5	68	2	2230	2	1	42.9	6
1	1	58.86	4	161.3	4	77.3	5	29.71	4	1	7.5	4	3	0	101	8	95	6	107	6	82	4	2810	3	3	46.4	7
1	1	58.85	4	172.5	5	78.7	5	26.45	3	1	7.5	4	2	0	91.3	8	88.5	5	98.8	5	74	3	3680	5	3	57.2	9
1	1	58.85	4	163.7	4	49.3	2	18.4	1	1	8	4	3	0	84	8	70	3	87	4	76	3	2065	2	3	35.3	5
1	1	58.84	4	168.9	4	53.4	3	18.72	2	1	8	4	3	0	86	8	70	3	88	4	81	4	3568	5	3	35.2	5
1	1	58.84	4	168.1	4	66	4	23.36	2	2	8	4	2	0	87	8	90	5	98	5	72	2	2421	2	2	55.6	9
1	1	58.84	4	170.4	5	86.2	6	29.69	4	1	8	4	3	2	104.5	8	106	7	104	6	74	3	2478	2	2	35.5	5
0	1	58.83	4	170.9	5	79.7	5	27.29	3	1	7	3	3	0	101	8	101	7	104	6	67	2	4320	6	3	41.7	6
1	1	58.83	4	163.4	4	64.9	4	24.31	3	3	7	3	2	0	96.8	8	90	5	96	5	70	2	4777	7	3	46.6	7
1	1	58.81	4	165.4	4	60.8	4	22.22	2	1	7	3	1	0	88.5	8	84.1	5	93.8	5	80	3	2480	2	2	44.4	6
1	1	58.81	4	157.8	3	56.5	3	22.69	2	1	6	2	3	0	92	8	87	5	91	5	75	3	1961	1	3	30.7	4
1	1	58.8	4	166.1	4	72	5	26.1	3	1	8.5	5	3	1	95	8	94	6	95	5	79	3	2488	2	3	28.3	3
1	1	58.8	4	168.1	4	72.9	5	25.8	3	1	7.5	4	3	1	95.4	8	90.6	6	97.5	5	72	2	2200	2	2	43.2	6
1	1	58.79	4	165.4	4	71	5	25.95	3	1	7	3	3	1	98	8	92	6	102	6	80	3	1611	1	3	39.3	5
1	1	58.79	4	162.6	4	53.2	3	20.12	2	1	7	3	2	0	83.2	8	72	4	87.4	4	67	2	1034	1	2	36.3	5
1	1	58.79	4	171.8	5	68.4	4	23.17	2	1	7.5	4	2	3	92	8	87.5	5	96.5	5	88	5	3418	4	2	40	5
0	1	58.79	4	164.7	4	66.7	4	24.59	3	1	7	3	1	1	98	8	87	5	97.5	5	65	1	3813	5	3	40	5
1	1	58.78	4	171	5	69	4	23.6	2	3	8	4	2	0	102	8	96	6	103	6	68	2	3878	5	2	21	2
1	1	58.78	4	176.2	5	79.5	5	25.61	3	1	10	6	3	0	98	8	94	6	97	5	82	4	2813	3	2	41.6	6
1	1	58.78	4	177.8	5	82.5	6	26.1	3	1	7	3	3	0	101.2	8	102.8	7	104	6	98	5	3821	5	3	55.8	9
1	1	58.78	4	164.9	4	61.9	4	22.76	2	1	7	3	2	0	85	8	68	3	88	4	70	2	2620	3	2	38.1	5
1	1	58.77	4	165	4	54.3	3	19.94	2	3	9	5	3	0	100	8	97.5	6	101	6	80	3	2732	3	2	48	7
1	1	58.76	4	161	4	60.4	4	23.3	2	1	9	5	3	0	89	8	80	4	91	5	72	2	2441	2	1	37.1	5
1	1	58.75	4	168.3	4	73	5	25.77	3	1	6.5	3	3	0	89.5	8	78.5	4	90.5	5	75	3	4155	6	2	40.5	6
1	1	58.75	4	162.9	4	69.1	4	26.04	3	1	8	4	3	0	91	8	88	5	95	5	68	2	2807	3	3	47.9	7
0	1	58.74	4	170.9	5	78.3	5	26.81	3	1	8	4	3	0	100.2	8	97.5	6	101.2	6	72	2	3110	4	3	58.1	9
1	1	58.74	4	174.1	5	57.8	3	19.07	2	1	7	3	3	0	86	8	79	4	91	5	87	4	3797	5	2	38.5	5
1	1	58.73	4	170	4	70	4	24.22	3	1	8	4	3	0	94	8	85	5	98	5	70	2	2633	3	2	40	5
1	1	58.72	4	160.9	4	59.5	3	22.98	2	2	9	5	2	0	89	8	82	5	93	5	62	1	2230	2	3	40.8	6
1	1	58.72	4	175	5	81.3	6	26.55	3	3	7.5	4	1	0	97	8	96	6	100	5	74	3	3750	5	3	37	5
1	1	58.72	4	168	4	70	4	24.8	3	2	10	6	2	0	97	8	82	5	106	6	75	3	3992	5	2	42.5	6
1	1	58.72	4	166.5	4	77.5	5	27.96	3	1	10	6	3	1	98	8	96	6	104	6	93	5	3080	4	3	37.9	5
1	1	58.72	4	155.4	3	66.4	4	27.5	3	1	7.5	4	2	0	95	8	90	5	91	5	84	4	2860	3	3	31.6	4
1	1	58.72	4	161.8	4	53.7	3	20.51	2	1	7.5	4	2	0	84.5	8	80.2	5	85.5	4	60	1	2804	3	2	44.1	6
1	1	58.71	4	177	5	79	5	25.22	3	3	9	5	2	0	101	8	85	5	104	6	68	2	4382	6	1	49.5	7
1	1	58.71	4	169	4	68	4	23.81	2	3	7	3	2	0	97	8	91	6	99.5	5	75	3	3255	4	3	43.3	6
0	1	58.7	4	161	4	69.7	4	26.89	3	2	5	1	2	1	94	8	87	5	97	5	72	2	2758	3	3	47.9	7
1	1	58.7	4	162.4	4	74.7	5	28.32	4	1	8	4	2	0	97	8	105	7	100	5	100	5	2010	2	3	33.5	4
1	1	58.7	4	165.8	4	67.5	4	24.55	3	1	7	3	2	2	95	8	91	6	96	5	72	2	3915	5	2	44.6	6
1	1	58.69	4	171	5	70.1	5	23.97	2	5	7.5	4	2	0	94.6	8	84.3	5	96	5	78	3	3260	4	3	29.8	3
1	1	58.69	4	164.2	4	70.8	5	26.26	3	1	7	3	2	0	95	8	92	6	98	5	75	3	2603	3	3	44.6	6
1	1	58.69	4	172.2	5	87.9	6	29.64	4	1	8	4	2	0	93.2	8	97.2	6	103.1	6	80	3	2715	3	3	40.3	6
1	1	58.68	4	171.4	5	71.9	5	24.47	3	1	7	3	3	0	96	8	88	5	96	5	88	5	2963	3	3	43.5	6
1	1	58.67	4	172.5	5	62.7	4	21.07	2	1	6	2	3	1	87	8	81	5	92.5	5	93	5	3719	5	3	43.9	6
0	1	58.67	4	168	4	72.3	5	25.62	3	1	7	3	3	0	90	8	78	4	88	4	80	3	3125	4	1	40.1	6
1	1	58.67	4	171	5	68	4	23.26	2	1	7	3	3	0	89	8	82	5	90	4	75	3	3600	5	2	37.6	5
1	1	58.67	4	161	4	62.6	4	24.15	3	1	8	4	2	0	91	8	82	5	92.1	5	84	4	3142	4	1	41.7	6
1	1	58.67	4	169	4	87	6	30.46	4	1	7	3	2	0	106	8	103	7	100	5	72	2	2834	3	2	43.2	6
1	1	58.65	4	166.2	4	70.7	5	25.6	3	2	9	5	3	0	90	8	85	5	100	5	74	3	3118	4	3	42.7	6
1	1	58.65	4	169	4	70	4	24.51	3	3	6	2	2	0	97	8	85	5	104	6	72	2	4735	7	2	48.7	7
1	1	58.65	4	172	5	70	4	23.66	2	3	8.5	5	2	1	90	8	80	4	104	6	74	3	4342	6	3	44.4	6
1	1	58.64	4	155.3	3	58	3	24.05	3	1	10	6	3	0	86	8	76	4	88	4	70	2	3043	4	3	32.2	4
1	1	58.64	4	160.2	4	60.8	4	23.69	2	2	10	6	3	0	83	8	76	4	93	5	72	2	2780	3	3	38.4	5
1	1	58.64	4	159.8	3	73.9	5	28.94	4	1	7	3	3	0	98	8	92	6	95	5	78	3	3048	4	3	48.2	7
0	1	58.63	4	176.5	5	67.4	4	21.64	2	1	7.5	4	3	0	89.2	8	81	5	95.4	5	81	4	2740	3	2	47.1	7
1	1	58.63	4	162.2	4	78.2	5	29.72	4	3	8	4	2	0	98	8	101	7	102	6	71	2	2918	3	2	33.7	4
0	1	58.61	4	170.2	5	63	4	21.75	2	4	7.5	4	2	0	92.1	8	80.2	5	93	5	70	2	1980	1	2	51.2	8
1	1	58.61	4	164.7	4	77.9	5	28.72	4	1	7	3	3	0	100	8	98	6	104	6	82	4	1973	1	3	36.9	5
0	1	58.61	4	160	3	57.6	3	22.5	2	2	8.5	5	2	0	92	8	83	5	91	5	70	2	1975	1	1	38	5
1	1	58.61	4	166.1	4	72.2	5	26.17	3	1	7	3	3	0	86	8	80	4	84	4	94	5	1839	1	3	19.4	1
0	1	58.6	4	161.7	4	71.9	5	27.5	3	1	6	2	3	0	93	8	92	6	90.5	5	63	1	2321	2	2	39.2	5
1	1	58.59	4	161.8	4	57.4	3	21.93	2	4	8.5	5	3	0	81	8	81	5	86	4	78	3	2747	3	3	40.4	6
1	1	58.59	4	161	4	65.1	4	25.11	3	1	7.5	4	3	0	92	8	87	5	98	5	72	2	3236	4	1	57.1	9
1	1	58.59	4	169	4	99	7	34.66	4	2	8	4	3	1	105	8	104	7	108	6	80	3	7123	9	3	41	6
1	1	58.58	4	169.3	4	65.3	4	22.78	2	1	6	2	3	0	89	8	87	5	98	5	87	4	2300	2	1	32.1	4
1	1	58.58	4	160.1	4	56.1	3	21.89	2	1	7	3	3	1	80.1	8	70.2	4	80.1	4	74	3	2220	2	3	30.4	4
1	1	58.58	4	173.4	5	80.9	6	26.91	3	1	6	2	2	0	95	8	93	6	102	6	81	4	3144	4	3	45.7	7
0	1	58.58	4	165	4	79.3	5	29.13	4	1	8	4	3	0	95	8	83	5	100	5	73	2	2887	3	2	35.9	5
1	1	58.58	4	174.5	5	78.9	5	25.91	3	1	7	3	2	0	96	8	89	5	106.7	6	75	3	4010	6	2	46.8	7
1	1	58.58	4	169.3	4	70.7	5	24.67	3	1	7	3	3	1	101	8	78	4	94	5	97	5	3800	5	3	45.4	7
1	1	58.57	4	165.8	4	70.6	5	25.68	3	3	7	3	3	0	92	8	90.5	6	97	5	86	4	2817	3	3	46.5	7
1	1	58.56	4	161.3	4	60.8	4	23.37	2	3	7	3	2	0	83	8	82	5	98	5	83	4	2858	3	2	38.3	5
0	1	58.56	4	170	4	64.5	4	22.32	2	2	8.5	5	2	0	80	8	80	4	82	4	80	3	3245	4	2	38.4	5
0	1	58.56	4	171	5	71.3	5	24.38	3	1	7.5	4	3	0	89	8	89	5	89	4	96	5	2125	2	2	36.5	5
1	1	58.55	4	162.6	4	69.7	4	26.36	3	1	6.5	3	3	0	96	8	94	6	96	5	78	3	2986	3	3	41.3	6
1	1	58.53	4	164	4	71	5	26.4	3	1	7	3	2	0	91	8	85	5	95	5	68	2	3500	4	3	48	7
0	1	58.53	4	164.8	4	55.6	3	20.47	2	1	10	6	3	0	89	8	77	4	93	5	60	1	1987	1	2	33.9	4
1	1	58.53	4	165	4	66.9	4	24.57	3	1	8	4	2	1	90	8	85	5	90	4	86	4	2651	3	3	46	7
1	1	58.53	4	169	4	85	6	29.76	4	1	7	3	2	0	94	8	85	5	94	5	74	3	2291	2	2	65	9
1	1	58.52	4	168.5	4	88.9	6	31.31	4	5	6	2	1	3	108.5	8	105.9	7	105.7	6	80	3	2035	2	3	41.2	6
0	1	58.52	4	166.5	4	67.6	4	24.38	3	1	8	4	3	0	95	8	90	5	96	5	66	1	1691	1	3	39	5
1	1	58.52	4	164.2	4	53.6	3	19.88	2	1	8	4	3	1	88	8	71	4	89	4	70	2	3867	5	3	41.9	6
1	1	58.51	4	178	5	79	5	24.93	3	3	7.5	4	2	0	95	8	88	5	104.3	6	79	3	3345	4	3	38.4	5
1	1	58.51	4	178	5	79	5	24.93	3	3	7.5	4	2	0	95	8	88	5	104.3	6	79	3	3345	4	3	38.4	5
1	1	58.51	4	169.8	4	70.2	5	24.35	3	3	7	3	2	0	89.2	8	83.4	5	96.4	5	70	2	4000	5	2	47.5	7
1	1	58.5	4	172	5	66.4	4	22.44	2	3	6.5	3	3	0	92	8	82	5	94.5	5	80	3	3335	4	2	29.2	3
1	1	58.5	4	165.7	4	63.7	4	23.2	2	1	8	4	3	0	92.5	8	86	5	93	5	78	3	3290	4	2	47.8	7
1	1	58.5	4	173.3	5	78	5	25.97	3	1	7	3	3	0	98	8	84	5	99	5	72	2	2961	3	3	44.6	6
0	1	58.5	4	171	5	78	5	26.67	3	3	9	5	3	0	102	8	90	5	105	6	85	4	2756	3	1	42.6	6
1	1	58.49	4	162.5	4	68	4	25.75	3	2	8	4	3	0	93	8	81	5	92	5	72	2	3058	4	2	41.6	6
0	1	58.49	4	176.3	5	98	7	31.53	4	1	8	4	3	0	110	8	107	7	108	6	60	1	3583	5	2	51.7	8
1	1	58.49	4	164.5	4	66.9	4	24.72	3	1	10	6	3	0	96	8	88	5	90.5	5	105	5	2251	2	2	46.6	7
0	1	58.49	4	185.4	6	101.3	8	29.47	4	1	8	4	3	0	110	8	107	7	108	6	60	1	3583	5	2	51.7	8
1	1	58.47	4	163.3	4	61.8	4	23.17	2	2	8	4	2	0	95	8	83	5	82	4	64	1	1873	1	2	46.9	7
1	1	58.47	4	162.6	4	63.8	4	24.13	3	2	8	4	2	0	93	8	88	5	97	5	64	1	2485	2	1	30.6	4
1	1	58.46	4	175.7	5	82.9	6	26.85	3	4	8	4	2	0	100	8	91	6	98	5	70	2	3107	4	3	46.6	7
1	1	58.45	4	172.2	5	77.3	5	26.07	3	1	10	6	2	0	97	8	101	7	102	6	78	3	1617	1	3	43.9	6
0	1	58.44	4	170	4	68	4	23.53	2	2	8	4	2	0	94	8	82	5	80	3	80	3	3255	4	1	38.5	5
1	1	58.44	4	152	3	66.5	4	28.78	4	1	8	4	2	1	104	8	96	6	92	5	84	4	2904	3	3	42.7	6
0	1	58.43	4	170.9	5	77.6	5	26.57	3	1	8	4	2	0	93	8	98	6	104	6	81	4	3619	5	1	15.1	1
1	1	58.43	4	168.9	4	75.5	5	26.47	3	1	7	3	2	0	101	8	94.5	6	104.5	6	80	3	3600	5	3	45.1	7
0	1	58.43	4	170.2	5	71	5	24.51	3	2	8	4	2	0	90	8	90	5	97	5	77	3	3920	5	2	46.3	7
1	1	58.43	4	166.2	4	70.6	5	25.56	3	1	6.5	3	2	0	95	8	86	5	96	5	62	1	4020	6	3	44.6	6
1	1	58.42	4	166.1	4	62.2	4	22.55	2	1	10	6	3	0	84	8	74	4	94	5	72	2	3051	4	3	38.1	5
1	1	58.41	4	172.1	5	62.5	4	21.1	2	1	8	4	3	0	91	8	83	5	89	4	81	4	2454	2	3	41.7	6
1	1	58.41	4	171.4	5	64.8	4	22.06	2	1	10	6	3	0	90	8	76	4	91.5	5	80	3	4592	7	3	48.8	7
1	1	58.41	4	166.5	4	69.1	4	24.93	3	1	6	2	2	2	94	8	90	5	105	6	75	3	2920	3	3	50.2	8
0	1	58.4	4	166.6	4	65.3	4	23.53	2	2	8	4	2	0	90	8	85	5	90	4	86	4	3354	4	2	54.6	8
1	1	58.4	4	170	4	65	4	22.49	2	2	7	3	2	1	103	8	95	6	107	6	72	2	3922	5	2	44.5	6
1	1	58.39	4	173	5	81.2	6	27.13	3	1	7.5	4	3	0	95	8	88.1	5	104.7	6	75	3	3825	5	2	50.1	8
0	1	58.39	4	170.1	5	69	4	23.85	2	2	8	4	2	0	80	8	80	4	82	4	80	3	3245	4	2	38.4	5
0	1	58.39	4	169	4	61.4	4	21.5	2	2	8	4	2	0	80	8	80	4	82	4	80	3	3245	4	2	38.4	5
0	1	58.39	4	165	4	61.2	4	22.48	2	2	8	4	2	0	80	8	80	4	82	4	80	3	3245	4	2	38.4	5
0	1	58.39	4	163	4	72	5	27.1	3	2	8	4	2	0	80	8	80	4	82	4	80	3	3245	4	2	38.4	5
0	1	58.39	4	162	4	64	4	24.39	3	2	8	4	2	0	80	8	80	4	82	4	80	3	3245	4	2	38.4	5
1	1	58.38	4	161	4	61.6	4	23.76	2	1	10	6	3	0	95	8	91	6	98	5	68	2	1001	1	3	34.6	4
1	1	58.38	4	160.5	4	60.9	4	23.64	2	1	7	3	3	0	96.5	8	82	5	86	4	87	4	2318	2	3	36.3	5
1	1	58.38	4	172.6	5	68.5	4	22.99	2	1	8	4	3	0	87	8	92	6	97	5	74	3	1933	1	3	44.1	6
1	1	58.38	4	168.3	4	55.7	3	19.66	2	1	7	3	2	0	88.5	8	69.8	3	87.5	4	72	2	3660	5	2	49.5	7
1	1	58.38	4	170	4	64.7	4	22.39	2	1	7	3	2	0	92	8	82	5	93	5	70	2	3530	5	1	46.6	7
0	1	58.38	4	155.7	3	48.1	2	19.84	2	1	10	6	3	0	82	8	75	4	84	4	80	3	2315	2	2	34.7	4
1	1	58.37	4	162.2	4	71.1	5	27.03	3	1	8.5	5	3	0	97	8	92	6	99	5	75	3	3004	4	3	32.5	4
1	1	58.36	4	171.8	5	76.5	5	25.92	3	1	6	2	3	0	94	8	88	5	98	5	85	4	3266	4	3	54.1	8
1	1	58.36	4	180.6	6	75	5	22.99	2	4	10	6	2	0	110.8	8	120.9	9	110.2	7	121	5	2315	2	1	80.4	9
1	1	58.35	4	171.8	5	85	6	28.8	4	4	7	3	2	2	100	8	93	6	100	5	72	2	3215	4	2	50.8	8
0	1	58.35	4	172	5	71.5	5	24.17	3	4	7.5	4	2	0	94.2	8	80	4	96	5	74	3	3650	5	2	31	4
1	1	58.35	4	173.8	5	86	6	28.47	4	3	6	2	3	0	104	8	98	6	104	6	72	2	2690	3	3	49.7	7
1	1	58.34	4	162.2	4	67.4	4	25.62	3	1	7.5	4	3	1	94.5	8	85	5	94	5	79	3	2500	2	2	47.8	7
0	1	58.34	4	158.9	3	59.6	3	23.6	2	8	9	5	2	0	86.5	8	82.5	5	93	5	70	2	519	1	3	39.2	5
1	1	58.34	4	177	5	89	6	28.41	4	2	6	2	3	0	100	8	95	6	104	6	78	3	3476	4	2	53.8	8
0	1	58.33	4	156.9	3	55.5	3	22.54	2	1	8	4	3	0	89	8	80	4	87	4	102	5	3245	4	2	39	5
0	1	58.32	4	177	5	69	4	22.02	2	3	8	4	2	0	88	8	80	4	92	5	75	3	2472	2	3	42.1	6
1	1	58.31	4	165	4	83.9	6	30.82	4	1	10	6	3	0	107	8	109	7	102	6	84	4	2118	2	1	32.3	4
1	1	58.31	4	172.6	5	72.4	5	24.3	3	1	8	4	3	0	93.5	8	86.4	5	96.3	5	74	3	2616	3	3	40.1	6
0	1	58.3	4	153	3	39.5	1	16.87	1	3	7.5	4	3	0	76	8	67	3	78	3	110	5	1518	1	3	31.7	4
1	1	58.3	4	181	6	85.7	6	26.16	3	2	8	4	3	0	96	8	89	5	105	6	66	1	4907	7	2	46.9	7
1	1	58.3	4	165.4	4	60.2	4	22.01	2	2	8	4	3	0	88	8	76	4	90	4	78	3	2529	3	3	38.4	5
1	1	58.3	4	166.5	4	60.1	4	21.68	2	1	8	4	3	0	86.4	8	77.5	4	91.3	5	80	3	3229	4	2	38.7	5
0	1	58.3	4	162.5	4	65.4	4	24.77	3	3	8	4	3	0	92	8	85	5	91	5	62	1	2062	2	2	24.2	2
1	1	58.29	4	172.6	5	88.8	6	29.81	4	1	7	3	3	0	105	8	98	6	107	6	78	3	2970	3	3	40.9	6
1	1	58.29	4	178.6	5	79	5	24.77	3	1	7	3	2	1	95	8	91	6	99	5	76	3	4530	7	2	52.7	8
1	1	58.29	4	173	5	79	5	26.4	3	4	8	4	2	0	87	8	79	4	94	5	72	2	4277	6	2	42	6
0	1	58.27	4	168	4	59.2	3	20.98	2	2	8	4	1	0	82	8	80	4	93	5	83	4	3120	4	3	29.6	3
0	1	58.27	4	172	5	74	5	25.01	3	1	8	4	2	0	91	8	81	5	94	5	70	2	3174	4	3	50	7
1	1	58.27	4	171.7	5	71.8	5	24.35	3	1	8.5	5	3	2	89	8	86	5	96	5	82	4	3574	5	3	42.1	6
1	1	58.27	4	172	5	79.2	5	26.77	3	3	6	2	3	1	91.2	8	88.2	5	90.2	5	96	5	2874	3	3	42.7	6
1	1	58.26	4	166.2	4	66.8	4	24.18	3	1	7	3	2	0	92	8	88	5	87	4	96	5	2179	2	2	37.8	5
1	1	58.26	4	179	5	84.2	6	26.28	3	1	7.5	4	1	0	103.4	8	109.3	7	104.2	6	80	3	3450	4	3	62	9
1	1	58.25	4	168.1	4	64.3	4	22.75	2	3	8	4	2	0	97.4	8	81.5	5	99.3	5	76	3	4231	6	2	50.2	8
1	1	58.25	4	164.4	4	63.9	4	23.64	2	1	6.5	3	2	0	82	8	78	4	94	5	73	2	2646	3	3	58.1	9
0	1	58.25	4	168.1	4	72.2	5	25.55	3	2	7.5	4	2	0	94.3	8	85	5	96	5	70	2	4680	7	2	39	5
0	1	58.24	4	175	5	54	3	17.63	1	2	7.5	4	2	0	83	8	70	3	84.5	4	60	1	2206	2	3	33.7	4
1	1	58.24	4	173	5	61.9	4	20.68	2	1	7	3	2	0	78	8	72	4	83	4	90	5	3720	5	3	39.6	5
0	1	58.24	4	166	4	68	4	24.68	3	3	8	4	2	0	93	8	84	5	92	5	62	1	2380	2	3	24.2	2
1	1	58.23	4	171.8	5	81	6	27.44	3	4	5.5	2	1	0	90.2	8	85.5	5	100.4	6	70	2	4010	6	2	51.2	8
0	1	58.22	4	171.1	5	61.2	4	20.91	2	2	8	4	2	0	80	8	80	4	82	4	80	3	3245	4	2	38.4	5
0	1	58.22	4	171	5	64	4	21.89	2	2	8.5	5	2	0	80	8	80	4	82	4	80	3	3245	4	2	38.4	5
1	1	58.22	4	174	5	65	4	21.47	2	1	7.5	4	2	0	92	8	90	5	94	5	80	3	3228	4	2	34	4
0	1	58.22	4	163	4	69.9	4	26.31	3	1	6	2	3	0	93	8	93	6	95	5	66	1	1309	1	3	31.4	4
1	1	58.22	4	173	5	80	5	26.73	3	3	9	5	2	0	99	8	83	5	99	5	72	2	4534	7	1	45.4	7
1	1	58.21	4	172	5	73	5	24.68	3	3	7.5	4	2	1	89	8	83	5	103	6	72	2	3900	5	3	40.9	6
1	1	58.21	4	169.3	4	72	5	25.12	3	4	10	6	2	1	94	8	94	6	97	5	78	3	3011	4	3	37.4	5
1	1	58.2	4	177.4	5	90.5	7	28.76	4	2	8	4	2	0	105	8	100	6	106	6	66	1	2780	3	1	44.7	6
1	1	58.19	4	154.5	3	76.9	5	32.22	4	3	10	6	2	1	106	8	112	8	109	6	78	3	2520	3	3	34.2	4
1	1	58.18	4	175.8	5	80.1	6	25.92	3	2	7.5	4	2	0	87.4	8	98	6	101.2	6	89	5	2031	2	3	18.5	1
1	1	58.18	4	175.8	5	80.1	6	25.92	3	2	7.5	4	2	0	87.4	8	98	6	101.2	6	89	5	2031	2	3	18.5	1
1	1	58.16	4	173	5	90.1	7	30.1	4	1	6	2	3	3	106.5	8	102.5	7	105	6	74	3	2916	3	2	48.2	7
0	1	58.16	4	161	4	62.9	4	24.27	3	2	10	6	2	0	90	8	83	5	95	5	80	3	2729	3	2	54	8
0	1	58.16	4	156.6	3	55.7	3	22.71	2	1	7	3	1	0	87	8	78	4	90	4	68	2	2623	3	3	37.1	5
1	1	58.16	4	167.7	4	62.5	4	22.22	2	3	7	3	3	0	86	8	84	5	92	5	88	5	3140	4	1	40.8	6
0	1	58.16	4	159.7	3	77.9	5	30.54	4	1	8.5	5	2	0	98	8	101	7	105	6	75	3	1184	1	2	32	4
1	1	58.15	4	162.5	4	62.7	4	23.74	2	3	7.5	4	2	0	92	8	91	6	95	5	88	5	1541	1	2	38.4	5
1	1	58.15	4	164	4	62	4	23.05	2	3	7	3	2	0	99	8	85	5	103	6	75	3	3195	4	2	37.2	5
0	1	58.15	4	172	5	74.5	5	25.18	3	1	7	3	1	1	120.7	8	90.6	6	110.3	7	72	2	3860	5	1	50.6	8
0	1	58.14	4	171.1	5	61.2	4	20.91	2	2	8	4	2	0	80	8	80	4	82	4	80	3	3245	4	2	38.4	5
1	1	58.14	4	174.1	5	73.7	5	24.31	3	1	7.5	4	2	0	97	8	84.5	5	96	5	80	3	3208	4	1	28.7	3
1	1	58.13	4	167.3	4	69.8	4	24.94	3	3	8	4	3	0	88.4	8	80.5	5	94.7	5	81	4	3460	4	2	41.5	6
1	1	58.13	4	175.7	5	71.7	5	23.23	2	1	8	4	2	0	92	8	87	5	97	5	80	3	3499	4	3	49.8	7
1	1	58.13	4	171.4	5	81.3	6	27.67	3	1	6	2	3	0	98	8	93	6	101	6	90	5	2607	3	2	36.6	5
1	1	58.11	4	160.8	4	68.9	4	26.65	3	2	8	4	2	0	103	8	93	6	103	6	78	3	1568	1	2	28.1	3
1	1	58.1	4	163.4	4	52.8	3	19.78	2	1	7	3	3	0	86	8	72	4	83	4	76	3	2976	3	3	41.5	6
0	1	58.09	4	172.5	5	62.2	4	20.9	2	2	8	4	3	0	85.5	8	78	4	89.5	4	69	2	3557	5	2	56.7	9
1	1	58.08	4	169.8	4	71.2	5	24.69	3	2	8	4	2	0	96.5	8	92	6	96.5	5	73	2	3390	4	3	36.7	5
1	1	58.08	4	170	4	80	5	27.68	3	1	7	3	2	0	95	8	90	5	105	6	90	5	3690	5	3	38.2	5
1	1	58.08	4	164.7	4	74.1	5	27.32	3	1	6	2	3	0	97	8	93	6	96.5	5	60	1	1714	1	2	35.5	5
1	1	58.06	4	161	4	58	3	22.38	2	2	8	4	2	0	90	8	79	4	95	5	80	3	3211	4	1	34	4
1	1	58.05	4	167	4	85	6	30.48	4	3	8	4	2	0	96	8	82	5	99	5	72	2	3220	4	2	52.1	8
1	1	58.05	4	166.9	4	77.7	5	27.89	3	1	9.5	6	2	1	103	8	97	6	101.1	6	76	3	1380	1	1	48	7
1	1	58.04	4	170.1	5	76.9	5	26.58	3	1	6	2	3	1	97	8	95	6	100	5	75	3	3963	5	3	49	7
1	1	58.04	4	165	4	74.9	5	27.51	3	1	8	4	1	2	96	8	94	6	96	5	70	2	2877	3	2	41.5	6
1	1	58.04	4	173.5	5	77	5	25.58	3	2	10	6	3	0	99	8	97	6	102	6	76	3	3756	5	3	30.9	4
1	1	58.03	4	172.9	5	68.3	4	22.85	2	1	7	3	3	0	86	8	82	5	89	4	76	3	3980	5	2	58.9	9
1	1	58.02	4	166.6	4	66.2	4	23.85	2	4	5	1	3	0	94	8	83	5	95	5	76	3	2503	3	3	37.7	5
1	1	58.02	4	174.1	5	88.3	6	29.13	4	1	8	4	2	2	103	8	100	6	105	6	68	2	2872	3	3	48.3	7
0	1	58.02	4	160	3	60.3	4	23.55	2	1	6	2	1	0	80	8	75	4	85	4	62	1	2664	3	3	37.1	5
1	1	58.01	4	160.9	4	65.5	4	25.3	3	3	8	4	2	0	83.5	8	82.5	5	93	5	78	3	2970	3	3	40.7	6
0	1	58.01	4	162.9	4	61.4	4	23.14	2	2	8	4	3	0	90.4	8	89.2	5	96	5	79	3	1926	1	2	36.8	5
1	1	57.99	4	163.6	4	65	4	24.29	3	2	8	4	3	0	89	8	81	5	95	5	72	2	3120	4	2	35.7	5
1	1	57.98	4	171	5	66	4	22.57	2	1	8	4	2	0	92	8	86	5	95	5	92	5	3554	5	3	41.6	6
1	1	57.97	4	169	4	69	4	24.16	3	3	8	4	2	0	87	8	81	5	88	4	69	2	3998	5	2	52.1	8
1	1	57.96	4	164.1	4	67.6	4	25.1	3	3	7	3	2	0	96	8	89.5	5	95.5	5	72	2	2560	3	2	26.4	3
1	1	57.96	4	171.1	5	72	5	24.59	3	5	8.5	5	1	0	94.6	8	87.5	5	96.6	5	73	2	3250	4	3	27.8	3
1	1	57.96	4	172.2	5	86.6	6	29.2	4	1	8	4	2	0	98	8	100	6	103	6	88	5	3162	4	3	52	8
1	1	57.96	4	162.2	4	69.9	4	26.57	3	3	7	3	3	2	95.5	8	93.5	6	93.5	5	70	2	2675	3	3	40.3	6
1	1	57.95	4	172.6	5	70.5	5	23.67	2	1	8	4	3	0	90.5	8	87	5	96	5	99	5	2012	2	3	31.1	4
1	1	57.93	4	168.2	4	67	4	23.68	2	1	10	6	3	2	89.5	8	84	5	98	5	75	3	3205	4	3	29.2	3
1	1	57.93	4	176.2	5	80.7	6	25.99	3	1	8	4	3	1	99	8	93	6	103	6	78	3	3120	4	2	36.6	5
1	1	57.93	4	176.9	5	79.5	5	25.4	3	1	4	1	2	0	98	8	88	5	100	5	90	5	2449	2	3	54.3	8
1	1	57.93	4	160.5	4	50.8	3	19.72	2	1	8	4	3	0	79	8	67	3	83	4	78	3	2976	3	3	23.8	2
1	1	57.92	4	173.5	5	65	4	21.59	2	1	8	4	3	0	87	8	76	4	88.5	4	72	2	3087	4	3	38	5
1	1	57.92	4	171.3	5	79.6	5	27.13	3	1	6.5	3	2	1	98	8	82	5	99	5	92	5	4320	6	3	48.2	7
1	1	57.91	4	172.8	5	86.7	6	29.04	4	1	8	4	2	0	98	8	95	6	103	6	90	5	4056	6	3	48.7	7
1	1	57.91	4	172	5	73	5	24.68	3	3	7	3	2	1	85	8	95	6	105	6	72	2	1775	1	1	40.7	6
1	1	57.89	4	171.6	5	72.7	5	24.69	3	1	8	4	3	0	89	8	98	6	97	5	76	3	2065	2	3	37.8	5
1	1	57.88	4	171.7	5	59.2	3	20.08	2	2	7	3	2	1	87	8	74	4	93	5	100	5	4097	6	2	39.8	5
1	1	57.88	4	169	4	70	4	24.51	3	1	8.5	5	2	0	87	8	82	5	93	5	78	3	2510	3	3	40.2	6
1	1	57.88	4	176	5	77.5	5	25.02	3	1	8	4	3	1	98	8	90.5	6	94.3	5	77	3	2245	2	1	32.3	4
1	1	57.88	4	159.6	3	78.2	5	30.7	4	1	8	4	2	0	87	8	82	5	93	5	72	2	2758	3	2	42.5	6
1	1	57.87	4	168.2	4	68.5	4	24.21	3	1	6	2	3	0	90	8	87	5	96	5	66	1	2758	3	2	47.3	7
1	1	57.87	4	181	6	77	5	23.5	2	1	7	3	2	0	106	8	104	7	105	6	96	5	4257	6	3	42.7	6
1	1	57.86	4	165	4	76.9	5	28.25	4	1	8	4	2	0	102	8	96	6	102	6	79	3	3046	4	2	32.5	4
0	1	57.85	4	176.6	5	81.5	6	26.13	3	1	8	4	2	0	103	8	98	6	103	6	75	3	3679	5	3	45.7	7
0	1	57.85	4	163.7	4	61	4	22.76	2	3	8	4	3	0	81	8	76	4	91	5	72	2	2321	2	3	36.5	5
0	1	57.84	4	164.8	4	60	3	22.09	2	4	7.5	4	2	0	93.2	8	80.3	5	94	5	74	3	3260	4	3	19	1
0	1	57.84	4	158.6	3	50.3	3	20	2	2	8.5	5	3	0	83.3	8	82.2	5	87.4	4	70	2	2900	3	1	37.7	5
1	1	57.84	4	165	4	77.7	5	28.54	4	3	8	4	2	0	95	8	95	6	95	5	68	2	2567	3	2	53.6	8
1	1	57.84	4	168	4	88.8	6	31.46	4	1	8	4	3	2	102	8	105	7	111	7	76	3	3705	5	2	49.2	7
1	1	57.84	4	169.5	4	77.5	5	26.98	3	3	8	4	2	0	80	8	77	4	82	4	96	5	2412	2	2	43.4	6
1	1	57.84	4	163.8	4	71.7	5	26.72	3	5	6	2	3	1	92	8	89	5	98	5	87	4	3057	4	1	40.6	6
1	1	57.83	4	171	5	69	4	23.6	2	3	7	3	2	0	94	8	82	5	101	6	70	2	4041	6	2	47.7	7
1	1	57.82	4	153.3	3	53.1	3	22.59	2	1	6	2	3	0	87	8	71	4	85	4	68	2	999	1	3	34.1	4
1	1	57.82	4	166.1	4	84	6	30.45	4	2	7	3	2	1	103	8	96	6	105	6	68	2	2430	2	3	51.7	8
1	1	57.81	4	170	4	72.7	5	25.16	3	1	8	4	3	0	86	8	80	4	88	4	68	2	2871	3	3	39.6	5
1	1	57.81	4	160.5	4	76.9	5	29.85	4	1	7	3	2	0	98	8	99	6	102	6	74	3	1438	1	2	42.3	6
1	1	57.81	4	164.5	4	55.6	3	20.55	2	1	8	4	2	0	83	8	72	4	90	4	86	4	3500	4	3	35.4	5
1	1	57.81	4	177	5	70	4	22.34	2	4	8	4	2	0	96	8	85	5	104	6	72	2	2872	3	1	32.1	4
1	1	57.81	4	167.8	4	78.8	5	27.99	3	1	6	2	3	0	104	8	95	6	98	5	66	1	3007	4	3	50.8	8
1	1	57.81	4	175	5	88	6	28.73	4	4	10	6	2	0	89	8	80	4	99	5	71	2	4025	6	1	40	5
0	1	57.79	4	165.3	4	61	4	22.32	2	3	8	4	2	0	91.2	8	82	5	92.4	5	70	2	1068	1	2	21	2
1	1	57.79	4	164	4	70	4	26.03	3	3	7.5	4	2	1	93	8	81	5	100	5	72	2	3972	5	3	41.1	6
0	1	57.79	4	166.5	4	67.4	4	24.31	3	1	8	4	3	0	89.5	8	84	5	94	5	72	2	2597	3	3	41.2	6
1	1	57.79	4	174	5	65	4	21.47	2	3	9	5	2	0	92	8	79	4	103	6	75	3	3962	5	1	40.5	6
1	1	57.79	4	158.3	3	63	4	25.14	3	1	7.5	4	3	0	85	8	82	5	89	4	72	2	3810	5	2	44.6	6
1	1	57.78	4	174	5	83	6	27.41	3	4	9	5	2	0	97	8	83	5	103	6	72	2	4279	6	1	42	6
0	1	57.78	4	179.7	5	66.2	4	20.5	2	1	6	2	3	0	90	8	75	4	93	5	66	1	3075	4	2	47	7
1	1	57.78	4	172.1	5	69.2	4	23.36	2	3	8.5	5	1	0	96	8	87.2	5	97.2	5	78	3	3625	5	3	29.8	3
1	1	57.77	4	169.4	4	63.2	4	22.02	2	1	8	4	2	0	90	8	86	5	96	5	84	4	2010	2	3	39.6	5
0	1	57.76	4	177.6	5	61	4	19.34	2	1	10	6	1	0	100.3	8	105.5	7	105.1	6	75	3	2998	3	3	70	9
1	1	57.74	4	171	5	75.3	5	25.75	3	1	11.5	8	2	0	90	8	90	5	92	5	71	2	4305	6	2	54	8
1	1	57.74	4	167	4	99.1	7	35.53	4	1	8	4	2	2	90	8	87	5	100	5	78	3	2181	2	1	42.6	6
1	1	57.74	4	171.8	5	69.3	4	23.48	2	4	9.5	6	3	0	93	8	82	5	97	5	76	3	2401	2	2	47.9	7
1	1	57.74	4	172.5	5	74.3	5	24.97	3	1	6.5	3	2	0	99	8	96	6	102	6	138	5	2900	3	2	48.4	7
1	1	57.73	4	173.6	5	84.2	6	27.94	3	1	8	4	2	0	96.5	8	89	5	97	5	78	3	3765	5	3	20.7	2
0	1	57.73	4	164	4	58	3	21.56	2	8	8	4	1	0	86.5	8	78	4	92	5	90	5	2575	3	2	40.4	6
1	1	57.73	4	168.2	4	71.7	5	25.34	3	1	6.5	3	2	0	98.4	8	87.7	5	96.9	5	61	1	3560	5	2	49.7	7
1	1	57.72	4	176	5	80	5	25.83	3	2	8	4	2	0	97	8	88	5	94	5	78	3	2944	3	2	61.3	9
1	1	57.72	4	169.6	4	70.3	5	24.44	3	4	8	4	1	0	95	8	84	5	96.2	5	79	3	3625	5	3	22.8	2
0	1	57.72	4	171	5	70	4	23.94	2	1	8	4	2	0	93.5	8	89	5	96	5	70	2	2760	3	2	45.5	7
1	1	57.72	4	163.4	4	66.1	4	24.76	3	1	6	2	3	0	86	8	79	4	97.5	5	63	1	2646	3	3	58.1	9
1	1	57.71	4	168.2	4	67	4	23.68	2	4	6	2	2	0	92	8	81	5	92	5	66	1	2905	3	2	32.5	4
0	1	57.71	4	166.9	4	51.9	3	18.63	2	7	6	2	1	0	81	8	69	3	83	4	84	4	2255	2	3	41.3	6
1	1	57.71	4	176.2	5	74	5	23.84	2	7	8	4	2	0	85	8	80	4	92	5	66	1	4977	7	3	57	9
1	1	57.71	4	171	5	69	4	23.6	2	3	8	4	3	0	94	8	84	5	104	6	75	3	3342	4	1	40.5	6
1	1	57.7	4	168.1	4	64.3	4	22.75	2	5	7.5	4	2	1	89	8	85.3	5	88.1	4	72	2	2880	3	1	39.5	5
1	1	57.69	4	168.5	4	78.9	5	27.79	3	1	8	4	3	1	101	8	96	6	97.5	5	81	4	4401	6	3	51.4	8
1	1	57.69	4	162.1	4	57	3	21.69	2	1	8	4	3	0	91.5	8	83.5	5	90.5	5	87	4	3131	4	3	53.6	8
1	1	57.69	4	170.5	5	63	4	21.67	2	3	8	4	2	1	88	8	77	4	92	5	76	3	3880	5	2	37.7	5
1	1	57.68	4	168.6	4	78.3	5	27.55	3	1	6	2	2	1	92.6	8	92.8	6	103.4	6	72	2	2235	2	3	33.1	4
1	1	57.68	4	179	5	82	6	25.59	3	1	8	4	3	0	100	8	91	6	95	5	80	3	3478	4	2	41	6
1	1	57.68	4	162.2	4	63.1	4	23.98	2	1	7	3	3	0	87	8	93	6	94	5	72	2	3266	4	3	38.3	5
1	1	57.67	4	168.5	4	68	4	23.95	2	1	7	3	3	1	93.6	8	86.3	5	88.2	4	68	2	2371	2	2	45.3	7
1	1	57.67	4	181	6	79	5	24.11	3	3	8	4	2	1	88	8	84	5	101	6	75	3	4113	6	3	43.7	6
1	1	57.67	4	170	4	64	4	22.15	2	3	9	5	2	0	101	8	85	5	107	6	70	2	4452	6	1	54.2	8
0	1	57.66	4	177.8	5	52.9	3	16.73	1	1	6	2	3	0	84	8	71	4	84	4	92	5	2357	2	2	35.3	5
1	1	57.65	4	182	6	75	5	22.64	2	1	7	3	2	0	97	8	97	6	100	5	96	5	4698	7	3	49.4	7
1	1	57.65	4	170	4	73	5	25.26	3	1	7	3	2	1	92	8	89	5	101	6	82	4	3790	5	2	49.7	7
1	1	57.65	4	169	4	77	5	26.96	3	1	7	3	3	0	98	8	93	6	103	6	76	3	2542	3	2	46	7
1	1	57.65	4	173	5	79	5	26.4	3	3	6	2	2	0	85	8	80	4	101	6	70	2	4300	6	2	44.2	6
1	1	57.61	4	166.1	4	76	5	27.55	3	1	7	3	2	0	96	8	94	6	103	6	80	3	4239	6	2	54.3	8
1	1	57.61	4	151.3	3	48.1	2	21.01	2	1	6	2	3	0	69.8	8	66.5	3	83.2	4	70	2	1659	1	3	43.4	6
1	1	57.6	4	163.3	4	79.2	5	29.7	4	1	8	4	3	0	97	8	97	6	100	5	65	1	2134	2	3	38.5	5
1	1	57.59	4	161.4	4	69.8	4	26.79	3	2	7	3	3	0	97.5	8	92.5	6	100.5	6	74	3	3856	5	2	47.9	7
1	1	57.59	4	168.5	4	65.8	4	23.18	2	1	6.5	3	1	0	90	8	78	4	89	4	70	2	3035	4	3	54.4	8
1	1	57.58	4	180.5	6	66.4	4	20.38	2	1	7.5	4	2	0	86	8	69	3	88	4	82	4	1400	1	1	47.7	7
1	1	57.58	4	164.9	4	74.7	5	27.47	3	2	8	4	3	2	95	8	89	5	95	5	74	3	3292	4	1	38	5
0	1	57.58	4	175.6	5	61	4	19.78	2	3	9	5	2	0	100.7	8	115.4	8	100.5	6	70	2	2096	2	3	80	9
0	1	57.58	4	169.6	4	73	5	25.38	3	4	9	5	2	0	96.6	8	89	5	96.7	5	72	2	3252	4	3	29	3
0	1	57.58	4	171.7	5	82	6	27.81	3	2	8	4	2	1	105	8	98	6	104	6	78	3	3035	4	2	44	6
1	1	57.57	4	180.4	6	75	5	23.05	2	3	11	7	2	0	110.7	8	120.6	9	100.3	6	100	5	2855	3	3	80	9
1	1	57.57	4	169.7	4	81.4	6	28.27	4	3	8.5	5	2	0	96	8	96	6	102	6	78	3	3186	4	2	52	8
1	1	57.57	4	167	4	63.3	4	22.7	2	2	8.5	5	3	0	86	8	81.3	5	90	4	72	2	3126	4	3	47	7
1	1	57.56	4	171.7	5	97.9	7	33.21	4	1	8	4	2	0	92	8	86	5	94	5	76	3	3988	5	3	56.9	9
0	1	57.56	4	171	5	77	5	26.33	3	3	8	4	2	0	97	8	81	5	99	5	75	3	2478	2	2	49.3	7
1	1	57.56	4	163.1	4	66.9	4	25.15	3	3	7.5	4	2	0	83	8	85	5	94	5	78	3	2570	3	2	42.7	6
1	1	57.56	4	166.5	4	73.9	5	26.66	3	2	6	2	2	2	100	8	98	6	100	5	98	5	3354	4	3	62	9
0	1	57.55	4	168.9	4	61.4	4	21.52	2	1	8	4	3	0	101	8	103	7	96	5	60	1	2906	3	2	51.6	8
1	1	57.55	4	169.3	4	79.1	5	27.6	3	1	7	3	1	0	102	8	85	5	105	6	84	4	3183	4	3	57.9	9
0	1	57.55	4	175.6	5	82	6	26.59	3	3	8	4	2	0	95.7	8	88.4	5	99.2	5	75	3	2979	3	2	51	8
1	1	57.54	4	166.6	4	85.8	6	30.91	4	8	8	4	2	1	108	8	106.5	7	109.5	6	70	2	2044	2	3	41.6	6
1	1	57.53	4	169.4	4	67.2	4	23.42	2	1	8	4	3	0	89	8	81	5	93.5	5	76	3	3133	4	3	50.3	8
1	1	57.53	4	161	4	72.3	5	27.89	3	4	8	4	3	0	93	8	85	5	95	5	77	3	2632	3	3	52.2	8
1	1	57.53	4	163.3	4	85	6	31.87	4	1	8	4	3	0	107	8	99.5	6	102	6	84	4	3493	4	3	41.2	6
1	1	57.51	4	169	4	68	4	23.81	2	3	9	5	3	0	88	8	75	4	86	4	80	3	3418	4	3	35.6	5
0	1	57.51	4	162.9	4	66	4	24.87	3	1	7.5	4	1	0	99.5	8	93	6	93.5	5	80	3	3034	4	2	34	4
1	1	57.51	4	158.5	3	55.3	3	22.01	2	1	8	4	2	0	85	8	77	4	94	5	63	1	2280	2	3	34.7	4
1	1	57.51	4	176.1	5	80.9	6	26.09	3	1	8	4	3	0	102	8	93	6	98	5	87	4	3064	4	3	47.8	7
1	1	57.5	4	176.2	5	75.2	5	24.22	3	3	7.5	4	2	0	90	8	85.3	5	108.4	6	85	4	2934	3	3	25.8	3
1	1	57.5	4	176.2	5	75.2	5	24.22	3	3	7.5	4	2	0	90	8	85.3	5	108.4	6	85	4	2934	3	3	25.8	3
1	1	57.5	4	162.5	4	70.4	5	26.66	3	1	10	6	3	0	90	8	87	5	100	5	86	4	3225	4	3	41	6
0	1	57.5	4	169	4	67	4	23.46	2	1	9	5	3	0	88	8	94	6	90	4	80	3	3700	5	2	39	5
1	1	57.5	4	161	4	64	4	24.69	3	1	8.5	5	3	0	92	8	84	5	94	5	72	2	2987	3	2	47.7	7
1	1	57.5	4	161	4	64	4	24.69	3	1	8.5	5	3	0	92	8	84	5	94	5	72	2	2987	3	2	47.7	7
1	1	57.5	4	173	5	76.7	5	25.63	3	3	7.5	4	2	0	98	8	88	5	102	6	72	2	3103	4	2	33.3	4
1	1	57.49	4	174.2	5	70.5	5	23.23	2	1	8	4	1	1	94	8	96.3	6	98	5	76	3	3871	5	2	51.2	8
1	1	57.49	4	168.9	4	70	4	24.54	3	2	8	4	2	0	90	8	89	5	96	5	75	3	3821	5	1	46.3	7
1	1	57.49	4	171	5	58.8	3	20.11	2	1	7.5	4	3	0	88	8	74	4	87.5	4	75	3	3075	4	1	48.9	7
1	1	57.48	4	167	4	65	4	23.31	2	1	8	4	2	0	82	8	80	4	90	4	67	2	4020	6	2	55.6	9
1	1	57.48	4	169.5	4	70	4	24.36	3	1	6.5	3	2	1	88	8	85	5	89	4	63	1	2890	3	2	53	8
1	1	57.48	4	169	4	70.2	5	24.58	3	2	8	4	3	0	85	8	82	5	94	5	66	1	3311	4	3	50.6	8
1	1	57.47	4	163	4	76.3	5	28.72	4	3	7.5	4	3	0	96	8	91	6	101	6	73	2	2849	3	3	43.6	6
1	1	57.46	4	168	4	70.1	5	24.84	3	2	14	9	2	0	93	8	88	5	94	5	90	5	3330	4	2	45	6
1	1	57.46	4	166.5	4	79.2	5	28.57	4	1	7	3	2	1	95	8	91	6	96	5	64	1	3029	4	2	55.3	9
0	1	57.46	4	168.1	4	66.1	4	23.39	2	1	5	1	2	1	85	8	72	4	75	3	70	2	3327	4	3	31	4
1	1	57.45	4	169.9	4	66.9	4	23.18	2	2	9	5	2	1	92.8	8	82.5	5	74.2	3	68	2	2265	2	2	39.6	5
1	1	57.45	4	175.6	5	78	5	25.3	3	1	7	3	3	0	92	8	88	5	96	5	80	3	3788	5	3	44.6	6
1	1	57.44	4	168.9	4	77.7	5	27.24	3	2	8	4	2	0	97.1	8	88.6	5	95.8	5	66	1	3028	4	3	47.9	7
1	1	57.44	4	169	4	62.5	4	21.88	2	1	6	2	3	0	98	8	90	5	97	5	72	2	2696	3	3	30.9	4
1	1	57.43	4	175.4	5	94.4	7	30.68	4	1	6	2	3	0	111	8	106	7	108	6	72	2	2400	2	1	48.1	7
1	1	57.42	4	177	5	82	6	26.17	3	4	9	5	3	0	105	8	94	6	107	6	80	3	3816	5	3	39.8	5
1	1	57.42	4	174.5	5	87.2	6	28.64	4	1	8	4	2	3	105	8	105	7	111	7	84	4	3286	4	2	48.5	7
1	1	57.42	4	174.6	5	76.3	5	25.03	3	4	8	4	2	0	96.6	8	87.1	5	99.1	5	71	2	3265	4	3	23.5	2
1	1	57.41	4	171	5	65.1	4	22.26	2	1	6.5	3	2	0	88	8	83	5	94	5	60	1	2759	3	3	41.2	6
1	1	57.4	4	164.5	4	69.7	4	25.76	3	6	9	5	1	0	88	8	83	5	90	4	82	4	3510	5	2	22.6	2
1	1	57.4	4	172.9	5	88.9	6	29.74	4	1	7	3	2	0	106	8	98	6	105.8	6	72	2	2454	2	3	49.6	7
1	1	57.39	4	178.5	5	83	6	26.05	3	3	7	3	2	0	99	8	95	6	103	6	73	2	3626	5	3	52.3	8
1	1	57.38	4	164.8	4	54.8	3	20.18	2	1	7	3	2	0	83	8	85	5	95	5	84	4	3420	4	3	37.2	5
1	1	57.38	4	159.3	3	77.1	5	30.38	4	2	8.5	5	2	0	102.3	8	100	6	101.3	6	84	4	1292	1	1	31.3	4
1	1	57.38	4	168.8	4	69.9	4	24.53	3	1	4	1	1	0	95	8	86	5	96	5	72	2	2883	3	1	50.5	8
0	1	57.38	4	170.3	5	69.1	4	23.83	2	1	8	4	3	0	91	8	81	5	94.5	5	70	2	2963	3	2	47.6	7
0	1	57.38	4	163.7	4	58.4	3	21.79	2	3	8	4	3	0	82	8	80	4	90	4	61	1	2604	3	3	45.8	7
1	1	57.37	4	153.8	3	43	2	18.18	1	1	7	3	2	1	78	8	67	3	80.5	4	70	2	2584	3	3	37.7	5
1	1	57.37	4	169.3	4	66	4	23.03	2	1	8	4	3	0	92	8	81	5	91	5	90	5	3749	5	3	57.3	9
1	1	57.36	4	174.5	5	92	7	30.21	4	1	7	3	3	0	98	8	86	5	102.5	6	76	3	2910	3	2	46.1	7
0	1	57.36	4	169.4	4	65.5	4	22.83	2	1	8	4	3	0	89.2	8	82.8	5	94	5	67	2	2212	2	2	50.9	8
0	1	57.36	4	169.5	4	65	4	22.62	2	3	8	4	3	0	91	8	88	5	94	5	80	3	3144	4	3	33.4	4
1	1	57.34	4	170	4	70.1	5	24.26	3	1	8	4	3	1	92	8	87	5	94	5	69	2	2950	3	3	42.6	6
1	1	57.34	4	171.7	5	67.1	4	22.76	2	6	6	2	2	0	93	8	87	5	95	5	66	1	3775	5	1	43.2	6
1	1	57.34	4	172	5	79	5	26.7	3	4	9	5	2	0	88	8	76	4	99	5	72	2	4427	6	1	39	5
1	1	57.33	4	170	4	75	5	25.95	3	2	7	3	2	0	94	8	90	5	98	5	85	4	3568	5	2	49	7
1	1	57.33	4	162.6	4	66	4	24.96	3	1	8.5	5	2	0	98	8	91	6	96	5	86	4	1515	1	3	34.7	4
0	1	57.33	4	162.5	4	55.1	3	20.87	2	1	7	3	2	0	80.1	8	63.6	3	85.2	4	72	2	1332	1	2	23.4	2
1	1	57.32	4	165	4	65.1	4	23.91	2	1	8	4	3	0	85	8	75	4	87	4	82	4	2870	3	3	19.5	1
1	1	57.32	4	166.9	4	78.2	5	28.07	4	1	8	4	3	0	106.1	8	100	6	102.2	6	75	3	3710	5	3	65.7	9
1	1	57.32	4	153.8	3	52.5	3	22.19	2	5	8	4	3	0	86.5	8	74.5	4	86.9	4	72	2	1150	1	3	29.8	3
1	1	57.32	4	162.1	4	54.1	3	20.59	2	1	7	3	3	0	85.5	8	69.5	3	87.5	4	63	1	3756	5	3	38.2	5
0	1	57.32	4	176	5	80.2	6	25.89	3	3	9	5	2	0	96.3	8	87.1	5	98	5	75	3	1086	1	2	42	6
1	1	57.32	4	174	5	89	6	29.4	4	3	8	4	3	2	100	8	90	5	100	5	70	2	2872	3	2	44.3	6
1	1	57.31	4	177	5	80	5	25.54	3	4	8.5	5	2	1	99	8	85	5	103	6	76	3	3978	5	3	39.8	5
1	1	57.31	4	174	5	79	5	26.09	3	3	8	4	2	0	88	8	79	4	104	6	73	2	4058	6	1	42.2	6
0	1	57.3	4	161	4	65.4	4	25.23	3	1	7	3	3	0	86	8	75	4	88	4	82	4	2836	3	3	49	7
1	1	57.3	4	170	4	90	6	31.14	4	1	8	4	2	0	86	8	83	5	91	5	76	3	3030	4	3	33.9	4
1	1	57.28	4	159.8	3	60.7	4	23.77	2	1	8	4	3	0	90	8	83	5	92	5	60	1	2404	2	2	44	6
0	1	57.28	4	161.3	4	59.7	3	22.95	2	1	9	5	3	0	87	8	70	3	83	4	71	2	3667	5	2	45.2	7
0	1	57.27	4	178.2	5	74.5	5	23.46	2	2	7	3	2	1	94	8	87	5	95	5	110	5	2103	2	3	49.5	7
1	1	57.27	4	174	5	69.5	4	22.96	2	1	7	3	2	0	98	8	87	5	100	5	78	3	2760	3	2	39.2	5
1	1	57.27	4	173.8	5	80	5	26.48	3	4	8.5	5	2	0	96.7	8	89.4	5	99.2	5	74	3	3755	5	3	27	3
1	1	57.27	4	167.4	4	64.5	4	23.02	2	1	6	2	3	1	88	8	80.6	5	94.4	5	70	2	3275	4	1	42.2	6
0	1	57.27	4	164.9	4	75.8	5	27.88	3	3	7	3	2	0	102	8	95.3	6	102.4	6	75	3	2984	3	2	47.3	7
1	1	57.26	4	162.2	4	57.8	3	21.97	2	1	10	6	2	0	84	8	75	4	85	4	60	1	1881	1	3	38.5	5
1	1	57.26	4	173.4	5	72.3	5	24.05	3	1	8	4	3	1	97	8	91	6	94	5	80	3	4117	6	3	44.1	6
1	1	57.26	4	151.8	3	69.6	4	30.2	4	1	10	6	2	0	94	8	92	6	100	5	84	4	2508	3	2	31.6	4
1	1	57.26	4	160.9	4	57.5	3	22.21	2	1	7	3	3	1	89	8	77	4	88	4	90	5	3156	4	3	40.1	6
1	1	57.26	4	173.5	5	77.4	5	25.71	3	1	7.5	4	3	0	91.2	8	87.3	5	99.8	5	80	3	3120	4	3	48.9	7
1	1	57.26	4	165.8	4	73.1	5	26.59	3	8	6.5	3	3	0	95.5	8	84	5	95	5	80	3	2670	3	3	50.1	8
1	1	57.25	4	157.1	3	58	3	23.5	2	2	7	3	2	0	95	8	80	4	89	4	68	2	1425	1	2	23	2
1	1	57.25	4	165.9	4	64.3	4	23.36	2	3	6	2	1	0	82	8	72	4	86	4	72	2	2583	3	3	33.7	4
1	1	57.25	4	173	5	70	4	23.39	2	3	8	4	2	0	93	8	80	4	101	6	70	2	3992	5	2	41.2	6
1	1	57.25	4	163	4	69.5	4	26.16	3	1	7.5	4	2	0	93	8	87	5	98	5	72	2	3035	4	3	52	8
1	1	57.24	4	173	5	68.3	4	22.82	2	3	7.5	4	2	1	88	8	82	5	98	5	82	4	3020	4	3	41.2	6
1	1	57.23	4	166	4	59.3	3	21.52	2	4	7	3	3	1	87	8	85	5	95	5	82	4	2850	3	2	25.6	3
1	1	57.23	4	170.5	5	83.3	6	28.65	4	3	9	5	1	0	102	8	96.5	6	105	6	66	1	3117	4	2	50.6	8
1	1	57.22	4	171	5	70.1	5	23.97	2	2	10	6	2	0	94	8	88	5	96	5	90	5	3334	4	2	47	7
1	1	57.21	4	168.2	4	82.3	6	29.09	4	1	8	4	3	0	101.3	8	102.4	7	106.8	6	82	4	2536	3	1	43.8	6
1	1	57.21	4	164.7	4	82.9	6	30.56	4	1	7	3	3	0	101	8	103	7	102	6	90	5	2691	3	3	51.6	8
1	1	57.21	4	167.3	4	71.4	5	25.51	3	1	7	3	2	0	93	8	90	5	85	4	80	3	3572	5	3	51.5	8
1	1	57.21	4	169.4	4	70.2	5	24.46	3	3	8	4	1	0	92.5	8	87.4	5	96.4	5	74	3	2270	2	3	55.2	9
1	1	57.2	4	187	6	85	6	24.31	3	3	8	4	2	0	96	8	83	5	93	5	75	3	4001	6	2	39.7	5
1	1	57.2	4	171.5	5	65	4	22.1	2	1	8	4	3	2	84	8	84	5	93	5	72	2	3559	5	3	47.1	7
1	1	57.19	4	174	5	74	5	24.44	3	1	6.5	3	3	0	96	8	93	6	99	5	88	5	2945	3	2	40.4	6
1	1	57.18	4	166.7	4	59.2	3	21.3	2	1	8	4	2	2	84	8	79	4	85	4	66	1	3595	5	2	42.9	6
0	1	57.18	4	170.6	5	69.2	4	23.78	2	1	7	3	3	1	93.5	8	89	5	89	4	70	2	2132	2	2	44.4	6
1	1	57.17	4	165.3	4	66.1	4	24.19	3	1	8	4	3	2	85	8	83	5	93	5	96	5	3839	5	3	43.7	6
1	1	57.16	4	170.5	5	71.8	5	24.7	3	1	8.5	5	3	3	96	8	88	5	95.2	5	80	3	1981	1	2	48.4	7
1	1	57.15	4	169.8	4	81.1	6	28.13	4	2	8.5	5	2	1	100.1	8	90.2	6	98.1	5	78	3	3634	5	3	44.6	6
1	1	57.14	4	165.7	4	61.1	4	22.25	2	1	9	5	3	0	87.5	8	81	5	90	4	89	5	2786	3	3	46.1	7
0	1	57.13	4	170.1	5	75.3	5	26.02	3	4	8.5	5	2	0	94.6	8	87.6	5	96.3	5	74	3	3625	5	3	25	2
1	1	57.13	4	152.9	3	72.7	5	31.1	4	1	5	1	3	0	93	8	89	5	99	5	72	2	1593	1	3	43.3	6
1	1	57.12	4	173.2	5	77	5	25.67	3	1	9	5	3	0	92	8	91	6	97	5	95	5	2981	3	2	42.5	6
1	1	57.12	4	171.4	5	76.8	5	26.14	3	1	9	5	3	0	99	8	92.5	6	101	6	72	2	3560	5	1	47.7	7
0	1	57.12	4	172.4	5	69	4	23.22	2	1	8.5	5	3	0	97	8	95	6	101	6	60	1	2213	2	2	50.1	8
1	1	57.12	4	156	3	58	3	23.83	2	1	8	4	2	0	83	8	76	4	88	4	80	3	3100	4	3	40	5
0	1	57.12	4	164.5	4	73.7	5	27.24	3	1	7	3	3	0	99	8	95	6	101	6	92	5	1484	1	3	37.7	5
1	1	57.11	4	171.4	5	71.6	5	24.37	3	4	8	4	1	0	97.5	8	86	5	95.5	5	86	4	3160	4	3	45.9	7
1	1	57.11	4	169.4	4	88.8	6	30.94	4	1	7.5	4	2	1	102	8	106	7	108	6	80	3	3289	4	3	49.2	7
0	1	57.1	4	175.4	5	75.7	5	24.61	3	1	8	4	3	0	95	8	87.5	5	96.5	5	63	1	2998	3	3	45.7	7
1	1	57.1	4	175.5	5	70	4	22.73	2	1	8	4	3	1	95.5	8	88	5	98.5	5	79	3	3520	5	2	50.2	8
1	1	57.09	4	172.1	5	79.1	5	26.71	3	1	7.5	4	3	0	96	8	90	5	96	5	70	2	3681	5	3	60.5	9
1	1	57.07	4	166.9	4	67.4	4	24.2	3	1	7	3	2	0	86	8	84	5	92	5	78	3	3034	4	2	38.8	5
1	1	57.07	4	175.3	5	74.2	5	24.15	3	2	7	3	2	0	89.9	8	84.9	5	98.7	5	78	3	3980	5	2	52.5	8
1	1	57.07	4	167.4	4	84.3	6	30.08	4	2	8	4	2	0	107	8	100	6	108	6	84	4	3645	5	3	44.6	6
1	1	57.05	4	167.4	4	64.9	4	23.16	2	1	7	3	2	0	88	8	82	5	89	4	78	3	2566	3	3	39.9	5
1	1	57.05	4	151.2	3	68.4	4	29.92	4	1	7	3	3	0	97	8	103	7	110	6	89	5	2900	3	2	25.5	3
1	1	57.05	4	164.1	4	75.9	5	28.19	4	2	8	4	2	0	98.3	8	95.4	6	103.6	6	84	4	2644	3	2	37.4	5
1	1	57.04	4	173	5	86.3	6	28.83	4	2	7	3	3	1	86.6	8	85.5	5	90.9	5	86	4	2315	2	3	44.7	6
1	1	57.04	4	164.1	4	62.6	4	23.25	2	2	8	4	3	0	90	8	86	5	91	5	80	3	1365	1	2	31	4
1	1	57.04	4	166.5	4	71.8	5	25.9	3	1	9	5	3	1	98.5	8	92.7	6	96.8	5	84	4	2468	2	2	37.5	5
1	1	57.04	4	171.8	5	69.2	4	23.45	2	1	7.5	4	3	0	89	8	84	5	93.4	5	79	3	3970	5	3	53.6	8
0	1	57.03	4	153.2	3	50.2	3	21.39	2	1	5	1	1	0	86	8	76	4	89	4	72	2	2100	2	3	36	5
1	1	57.02	4	164.5	4	68.3	4	25.24	3	1	8	4	2	2	94.5	8	88.5	5	97	5	66	1	3460	4	2	31.8	4
1	1	57.01	4	167.8	4	56.4	3	20.03	2	1	8	4	2	0	85	8	77	4	86	4	72	2	4420	6	3	41.1	6
1	1	57.01	4	169.3	4	78.2	5	27.28	3	2	8.5	5	2	0	105	8	94	6	96.5	5	87	4	3189	4	3	37.8	5
1	1	57	4	178.8	5	94.6	7	29.59	4	1	8	4	3	0	101.2	8	105.4	7	109.5	6	66	1	4560	7	2	55.3	9
1	1	57	4	179.7	5	86	6	26.63	3	1	8.5	5	3	0	93	8	91	6	103	6	80	3	3336	4	3	59.6	9
1	1	56.97	4	176.2	5	89	6	28.67	4	2	8	4	3	1	96	8	97	6	106	6	88	5	2870	3	2	56.3	9
1	1	56.97	4	168.1	4	67	4	23.71	2	3	10	6	2	0	93	8	86	5	93	5	80	3	3227	4	2	46	7
0	1	56.97	4	168.2	4	73.2	5	25.87	3	2	6.5	3	1	1	101.3	8	96.3	6	103.2	6	95	5	2502	3	3	38.6	5
1	1	56.96	4	159.8	3	72.4	5	28.35	4	2	8	4	3	1	92	8	94	6	100	5	82	4	2382	2	3	42.9	6
0	1	56.96	4	158.2	3	58.6	3	23.41	2	2	6.5	3	3	0	84.2	8	81.5	5	87	4	72	2	2259	2	3	35.4	5
1	1	56.95	4	165.8	4	68.2	4	24.81	3	4	8	4	3	0	90	8	88.5	5	97.6	5	72	2	2255	2	3	38	5
1	1	56.95	4	161.3	4	64.3	4	24.71	3	1	8	4	3	0	99	8	95	6	93	5	80	3	2412	2	3	38.6	5
0	1	56.95	4	173	5	58	3	19.38	2	2	7	3	2	0	72	8	70	3	84	4	90	5	3060	4	3	38.9	5
1	1	56.94	4	160.1	4	54.7	3	21.34	2	4	7	3	3	0	83	8	80	4	87	4	76	3	1623	1	3	42.1	6
0	1	56.94	4	159	3	58.3	3	23.06	2	8	7	3	1	0	88	8	73	4	83	4	66	1	3332	4	3	42	6
1	1	56.93	4	165	4	72.7	5	26.7	3	1	6	2	3	0	93	8	95	6	99	5	75	3	2794	3	2	38.1	5
0	1	56.93	4	166.9	4	69.7	4	25.02	3	1	9	5	3	0	93	8	91	6	92	5	66	1	1736	1	2	41.6	6
1	1	56.93	4	171.3	5	67.8	4	23.11	2	2	5	1	3	0	91	8	83	5	93	5	80	3	2995	3	2	52.7	8
1	1	56.92	4	172.5	5	72.8	5	24.47	3	2	5	1	1	0	91	8	92	6	99	5	76	3	2430	2	3	44.6	6
1	1	56.92	4	159.8	3	78.3	5	30.66	4	1	6	2	3	0	104	8	101	7	105	6	84	4	3202	4	2	38.6	5
1	1	56.91	4	171.5	5	67.2	4	22.85	2	2	8	4	1	0	83	8	75	4	90	4	75	3	2500	2	2	46.2	7
1	1	56.91	4	162.7	4	61.2	4	23.12	2	1	6	2	3	0	85	8	78	4	92	5	70	2	2845	3	2	44.2	6
1	1	56.91	4	172	5	80.1	6	27.08	3	8	7	3	2	0	89.5	8	74.3	4	87.2	4	78	3	1250	1	1	27.8	3
1	1	56.9	4	169.8	4	68.3	4	23.69	2	3	7	3	2	0	93	8	86	5	94	5	84	4	3544	5	3	36.8	5
0	1	56.9	4	171	5	79	5	27.02	3	3	8	4	2	0	92	8	82	5	99	5	65	1	3007	4	2	48.1	7
1	1	56.9	4	172	5	70	4	23.66	2	3	12	8	1	1	100	8	93	6	93	5	85	4	3221	4	2	48.6	7
0	1	56.9	4	163.3	4	56.5	3	21.19	2	2	8	4	2	0	81	8	90	5	94	5	74	3	2444	2	1	35.3	5
1	1	56.89	4	164.1	4	81.5	6	30.26	4	3	8	4	1	1	99	8	99	6	99	5	89	5	2827	3	2	55	8
1	1	56.88	4	174	5	79.5	5	26.26	3	1	8.5	5	2	0	100	8	93	6	107	6	82	4	3180	4	1	45.6	7
1	1	56.88	4	164.9	4	61.5	4	22.62	2	1	6	2	2	0	87	8	76	4	96	5	78	3	4108	6	3	38.5	5
1	1	56.88	4	168.5	4	80.6	6	28.39	4	1	8	4	3	0	92.5	8	96	6	101.5	6	81	4	2546	3	3	46.5	7
1	1	56.88	4	169	4	56.3	3	19.71	2	1	8	4	3	1	87	8	84	5	97	5	72	2	2890	3	1	39.2	5
0	1	56.87	4	167.7	4	62.6	4	22.26	2	2	7.5	4	2	0	88	8	82	5	92	5	70	2	3780	5	3	31.3	4
1	1	56.86	4	169	4	57.5	3	20.13	2	1	7.5	4	2	1	80	8	72	4	83	4	82	4	2960	3	3	38.2	5
1	1	56.86	4	172	5	81.6	6	27.58	3	2	9	5	2	0	106	8	96	6	99	5	78	3	3763	5	2	45.8	7
1	1	56.85	4	169	4	63.2	4	22.13	2	1	7	3	3	1	92	8	77	4	90	4	74	3	3507	5	3	41.1	6
1	1	56.85	4	173	5	60.3	4	20.15	2	1	8	4	2	0	87	8	79	4	90	4	72	2	4124	6	3	38.1	5
1	1	56.85	4	171	5	68.3	4	23.36	2	1	8	4	3	0	94	8	90	5	92	5	78	3	3376	4	3	47.7	7
1	1	56.85	4	167	4	59.9	3	21.48	2	1	6.5	3	2	0	80	8	78	4	90	4	82	4	3570	5	3	39.2	5
1	1	56.84	4	177.4	5	81.2	6	25.8	3	2	8	4	3	0	95	8	93	6	101	6	80	3	3509	5	3	50.7	8
0	1	56.84	4	181.7	6	94.6	7	28.65	4	5	5	1	1	1	108	8	103	7	106	6	66	1	3296	4	2	43.7	6
0	1	56.82	4	168.9	4	56	3	19.63	2	1	7	3	2	0	88	8	72	4	88	4	80	3	3465	4	2	38.2	5
1	1	56.82	4	168.5	4	69.6	4	24.51	3	1	7.5	4	1	0	89	8	96	6	89	4	80	3	3113	4	3	44.9	6
1	1	56.82	4	168.4	4	62.3	4	21.97	2	1	8	4	2	0	83	8	85	5	97	5	63	1	3656	5	2	41.5	6
1	1	56.81	4	174	5	80.5	6	26.59	3	2	7	3	3	1	93.1	8	88.1	5	103.9	6	80	3	3960	5	3	51.2	8
1	1	56.81	4	163.3	4	67.9	4	25.46	3	5	8	4	1	0	94.5	8	87.5	5	90	4	70	2	2370	2	1	45.5	7
1	1	56.81	4	167	4	70	4	25.1	3	3	8	4	2	1	82	8	79	4	92	5	75	3	2908	3	2	48.1	7
0	1	56.8	4	164.9	4	65.5	4	24.09	3	4	7.5	4	2	0	90	8	89	5	95	5	76	3	2867	3	3	42.9	6
1	1	56.8	4	180.1	6	70.1	5	21.61	2	1	7	3	3	1	95	8	90	5	94	5	84	4	3775	5	3	59.3	9
1	1	56.8	4	177	5	89	6	28.41	4	3	8	4	2	0	101	8	95	6	108	6	70	2	4732	7	1	48.5	7
1	1	56.79	4	172.9	5	80	5	26.76	3	2	8	4	3	0	95	8	90	5	102	6	87	4	4147	6	3	53.6	8
1	1	56.79	4	165.7	4	54.6	3	19.89	2	1	8	4	2	0	78.2	8	76.1	4	80.3	4	78	3	2852	3	3	45.2	7
1	1	56.78	4	170.6	5	60.6	4	20.82	2	1	8	4	2	0	84.8	8	76.5	4	94.2	5	75	3	1180	1	3	48.9	7
0	1	56.78	4	172.1	5	75.6	5	25.52	3	3	6	2	2	1	100	8	95	6	95	5	72	2	3959	5	3	41.5	6
1	1	56.78	4	158.5	3	53.9	3	21.46	2	3	7	3	2	0	86	8	77	4	88	4	76	3	2941	3	3	34.2	4
0	1	56.78	4	175.8	5	69.9	4	22.62	2	1	7.5	4	3	0	89	8	81	5	95	5	70	2	2908	3	2	44.6	6
0	1	56.78	4	171	5	82.4	6	28.18	4	3	7.5	4	2	0	95.3	8	88.2	5	96.1	5	75	3	1820	1	2	44.2	6
0	1	56.78	4	174	5	78.3	5	25.86	3	3	8	4	2	0	92.8	8	91.4	6	98.5	5	70	2	4037	6	1	44.3	6
1	1	56.77	4	172	5	78.3	5	26.47	3	1	11.5	8	2	0	92	8	90	5	95	5	75	3	4230	6	2	58	9
1	1	56.77	4	178.2	5	77	5	24.25	3	2	9	5	3	1	85	8	86	5	91	5	66	1	2517	3	2	35.2	5
0	1	56.76	4	175.3	5	67.1	4	21.84	2	5	7	3	2	1	92.5	8	83	5	96.5	5	69	2	3000	3	2	34	4
1	1	56.76	4	173	5	70	4	23.39	2	3	8	4	2	1	90	8	85	5	102	6	76	3	4462	6	3	42.5	6
1	1	56.76	4	179	5	89	6	27.78	3	4	9	5	2	0	85	8	79	4	101	6	70	2	3888	5	1	38	5
1	1	56.76	4	168.9	4	61.3	4	21.49	2	1	7	3	2	0	90	8	76	4	90	4	76	3	2190	2	2	33.4	4
1	1	56.76	4	157.4	3	59.9	3	24.18	3	1	7	3	2	0	93	8	90.1	6	95.3	5	76	3	2355	2	3	33.3	4
0	1	56.76	4	162.5	4	60.1	4	22.76	2	1	8	4	3	0	84	8	74	4	96	5	86	4	3779	5	2	37.4	5
0	1	56.75	4	170	4	55.5	3	19.2	2	4	7	3	2	0	93	8	80	4	92	5	55	1	2671	3	3	46.1	7
1	1	56.75	4	169.3	4	80.1	6	27.95	3	1	9	5	3	0	103	8	103	7	97	5	84	4	3496	4	3	45.6	7
1	1	56.75	4	169	4	70	4	24.51	3	3	6	2	2	0	97	8	81	5	101	6	70	2	3902	5	2	42.1	6
0	1	56.74	4	169	4	74.8	5	26.19	3	1	8	4	3	0	92	8	89	5	97	5	72	2	2664	3	3	41.2	6
1	1	56.73	4	162.5	4	72	5	27.27	3	1	7.5	4	2	1	96	8	99	6	99	5	72	2	2453	2	1	43.7	6
0	1	56.73	4	167.6	4	67	4	23.85	2	4	6	2	2	0	92	8	81	5	91.5	5	68	2	2804	3	1	30.1	4
0	1	56.73	4	174	5	72	5	23.78	2	1	7	3	2	0	102	8	101	7	99	5	72	2	4232	6	1	48	7
1	1	56.73	4	166.2	4	68	4	24.62	3	1	8.5	5	3	1	93.7	8	84.5	5	98.1	5	71	2	3385	4	2	37.8	5
1	1	56.72	4	170.3	5	71.2	5	24.55	3	1	7.5	4	3	1	89.3	8	81.2	5	96.5	5	75	3	3415	4	3	47.2	7
1	1	56.72	4	163.3	4	66.5	4	24.94	3	1	8	4	3	1	91	8	82	5	92	5	100	5	2896	3	1	39.5	5
0	1	56.72	4	170	4	74	5	25.61	3	3	8	4	2	0	79	8	72	4	82	4	80	3	3300	4	3	42.1	6
1	1	56.71	4	173.8	5	80.6	6	26.68	3	1	7	3	2	0	92	8	90	5	98	5	83	4	2914	3	2	48	7
1	1	56.7	4	176	5	70	4	22.6	2	2	7	3	2	0	87	8	79	4	99	5	70	2	4748	7	2	44.6	6
1	1	56.7	4	163	4	70.1	5	26.38	3	2	7	3	3	0	93	8	82	5	77	3	70	2	4862	7	3	44.1	6
1	1	56.7	4	173.1	5	77.5	5	25.86	3	1	7.5	4	2	0	91	8	85.4	5	105.3	6	80	3	3490	4	2	47.9	7
0	1	56.7	4	164.6	4	51	3	18.82	2	1	8	4	3	0	83	8	68	3	83	4	66	1	2147	2	3	32.2	4
1	1	56.69	4	167.3	4	78.2	5	27.94	3	1	9.5	6	3	0	100	8	99	6	104	6	68	2	1674	1	3	46.7	7
1	1	56.69	4	170	4	68	4	23.53	2	2	8.5	5	2	1	92	8	85	5	99	5	78	3	3992	5	3	47.7	7
0	1	56.69	4	177.5	5	85	6	26.98	3	3	8	4	2	0	97.2	8	89.1	5	99.2	5	75	3	2785	3	2	51	8
1	1	56.68	4	167.4	4	73.3	5	26.16	3	2	8	4	2	0	93	8	95	6	102	6	90	5	2120	2	3	47	7
1	1	56.68	4	169.5	4	78	5	27.15	3	3	7	3	2	0	95	8	100	6	102	6	79	3	3579	5	2	38	5
1	1	56.68	4	172.6	5	80	5	26.85	3	4	9	5	2	0	97.6	8	84	5	96.8	5	73	2	3625	5	3	31	4
1	1	56.67	4	178.2	5	86	6	27.08	3	4	7.5	4	2	0	101	8	93.6	6	102	6	77	3	3265	4	3	32	4
1	1	56.67	4	165.7	4	56.8	3	20.69	2	1	7	3	2	0	81	8	85	5	90	4	90	5	2990	3	3	31.2	4
1	1	56.65	4	171	5	75	5	25.65	3	4	8	4	2	0	96.2	8	83.4	5	97	5	75	3	3625	5	3	23.7	2
1	1	56.64	4	172.7	5	72.1	5	24.17	3	2	8	4	2	0	88	8	79	4	96	5	72	2	3102	4	3	38.2	5
0	1	56.64	4	163.7	4	68.1	4	25.41	3	1	6	2	1	1	98	8	88	5	92	5	68	2	2331	2	1	41.6	6
1	1	56.64	4	172	5	69	4	23.32	2	1	8	4	2	0	91	8	78	4	95	5	64	1	3940	5	2	47	7
1	1	56.63	4	167.7	4	67.8	4	24.11	3	2	6	2	3	0	95	8	84	5	99.5	5	66	1	3907	5	1	39.8	5
1	1	56.62	4	160.5	4	68.1	4	26.44	3	2	10	6	2	0	94	8	86	5	93.5	5	86	4	3336	4	2	45	6
1	1	56.62	4	170	4	65	4	22.49	2	1	7.5	4	1	0	100	8	100	6	90	4	90	5	2766	3	3	26	3
1	1	56.61	4	171.6	5	70.4	5	23.91	2	1	7.5	4	3	0	90.2	8	83	5	102.7	6	75	3	3750	5	3	52.3	8
1	1	56.61	4	164.5	4	74	5	27.35	3	1	7	3	2	1	99	8	93	6	98	5	76	3	3794	5	3	52	8
1	1	56.61	4	172	5	70	4	23.66	2	8	6	2	2	2	93	8	88	5	98	5	60	1	3760	5	2	55.6	9
1	1	56.61	4	172	5	70	4	23.66	2	1	7.5	4	3	0	98	8	92	6	104	6	60	1	2800	3	2	41.2	6
0	1	56.61	4	173.7	5	66.1	4	21.91	2	1	7	3	2	0	88	8	79	4	97	5	64	1	3805	5	3	45.2	7
0	1	56.61	4	175.4	5	84.4	6	27.43	3	2	7.5	4	2	0	103	8	97	6	104	6	86	4	2233	2	3	43.5	6
1	1	56.6	4	174	5	72	5	23.78	2	2	8	4	3	0	92	8	90	5	95	5	85	4	3468	4	3	41.8	6
1	1	56.6	4	163.7	4	71.2	5	26.57	3	1	8.5	5	2	1	96	8	90	5	97	5	65	1	3122	4	1	47.4	7
1	1	56.59	4	164.1	4	69.1	4	25.66	3	2	7	3	3	0	89	8	83	5	91	5	64	1	3226	4	3	41.3	6
1	1	56.59	4	174	5	73.6	5	24.31	3	1	7	3	2	0	92	8	88	5	103	6	67	2	3160	4	2	40.5	6
1	1	56.58	4	179.8	5	67.9	4	21	2	4	8	4	2	0	88	8	80	4	96	5	67	2	3705	5	1	53.2	8
1	1	56.58	4	165.3	4	75.2	5	27.52	3	1	7	3	2	2	90	8	93	6	97.5	5	72	2	3050	4	3	41.7	6
1	1	56.58	4	176	5	83	6	26.79	3	3	7.5	4	2	0	99.1	8	89.2	5	99.8	5	74	3	3625	5	3	22.3	2
1	1	56.57	4	169	4	66.6	4	23.32	2	2	7	3	1	2	90	8	70	3	80	3	96	5	3374	4	2	44.3	6
1	1	56.57	4	173.7	5	65.7	4	21.78	2	1	7	3	2	1	96	8	81	5	100	5	120	5	1476	1	3	46	7
1	1	56.57	4	168.5	4	72	5	25.36	3	2	7	3	1	0	90	8	88	5	92	5	72	2	3920	5	2	42.3	6
1	1	56.55	4	170.2	5	62.3	4	21.51	2	4	8	4	2	0	98	8	70.2	4	80	3	110	5	3290	4	1	43.5	6
1	1	56.55	4	170.2	5	62.3	4	21.51	2	4	8	4	2	0	98	8	70.2	4	80	3	110	5	3290	4	1	43.5	6
1	1	56.54	4	155.8	3	53.8	3	22.16	2	2	9	5	3	1	83	8	80	4	85	4	66	1	1594	1	2	36.9	5
1	1	56.54	4	177.8	5	93.5	7	29.58	4	2	8	4	2	0	104.3	8	99	6	109	6	68	2	4707	7	3	58.2	9
1	1	56.54	4	170.5	5	65	4	22.36	2	1	8	4	3	0	90	8	85	5	98	5	84	4	3776	5	2	39.2	5
0	1	56.53	4	169.3	4	63.1	4	22.01	2	1	7.5	4	3	0	93	8	81	5	91	5	84	4	2225	2	3	42.6	6
1	1	56.53	4	156.5	3	72.8	5	29.72	4	1	8	4	3	2	100	8	91	6	108	6	90	5	2217	2	2	35.7	5
1	1	56.53	4	173	5	54.4	3	18.18	1	1	7	3	2	2	68	8	62	3	73	3	82	4	2700	3	3	47.2	7
1	1	56.52	4	170.6	5	78	5	26.8	3	1	6	2	3	2	103	8	90	5	100	5	72	2	4085	6	3	51.8	8
0	1	56.52	4	171.4	5	58	3	19.74	2	1	8	4	3	0	86	8	79	4	87	4	69	2	4355	6	2	50.1	8
1	1	56.51	4	169.7	4	63.9	4	22.19	2	1	7	3	2	0	85	8	80	4	87	4	76	3	2197	2	2	41.3	6
1	1	56.51	4	170	4	69	4	23.88	2	2	10	6	2	0	96	8	88	5	93	5	90	5	3322	4	2	47	7
1	1	56.51	4	160.5	4	44.4	2	17.24	1	3	8.5	5	1	0	74	8	65	3	81	4	78	3	2762	3	3	52	8
1	1	56.51	4	177	5	75	5	23.94	2	4	8	4	2	0	96	8	91	6	104	6	70	2	3785	5	1	40	5
0	1	56.51	4	168.5	4	62.2	4	21.91	2	1	8	4	2	1	89	8	80.5	5	93	5	67	2	2130	2	3	41.2	6
1	1	56.51	4	176.6	5	89.7	6	28.76	4	1	7.5	4	2	1	104.2	8	100.2	7	114.5	7	96	5	3650	5	1	62	9
1	1	56.51	4	163.3	4	56.6	3	21.22	2	1	7	3	3	0	88	8	80	4	89	4	76	3	2180	2	3	34.1	4
1	1	56.5	4	170.2	5	72.6	5	25.06	3	2	8	4	2	0	93.3	8	82.5	5	97.2	5	85	4	3059	4	3	53.8	8
1	1	56.5	4	150.5	3	67.9	4	29.98	4	1	7.5	4	2	1	92	8	83	5	102	6	78	3	1538	1	3	24.1	2
1	1	56.5	4	168	4	71	5	25.16	3	3	8	4	3	0	100	8	91	6	99	5	85	4	2996	3	3	36.8	5
1	1	56.49	4	170.6	5	71.6	5	24.6	3	1	8	4	2	0	96	8	93	6	103	6	95	5	3305	4	2	46.3	7
1	1	56.49	4	175	5	72.5	5	23.67	2	1	9	5	2	0	89	8	84	5	98	5	72	2	3560	5	3	41.2	6
0	1	56.49	4	160.6	4	70.1	5	27.18	3	1	6	2	3	0	93.5	8	91	6	99	5	66	1	2397	2	3	30.3	4
1	1	56.48	4	161.8	4	55.3	3	21.12	2	3	7	3	3	0	83.5	8	73.8	4	87	4	90	5	1990	1	2	38.3	5
0	1	56.48	4	159.4	3	71.2	5	28.02	4	1	7.5	4	2	0	98.2	8	90	5	100.4	6	87	4	2056	2	2	42.9	6
1	1	56.48	4	175.5	5	89.1	6	28.93	4	2	7.5	4	3	0	95.2	8	89.7	5	108.3	6	70	2	3695	5	2	57.2	9
1	1	56.47	4	183.7	6	82.7	6	24.51	3	1	7	3	2	0	96	8	88	5	94	5	62	1	3859	5	3	47.4	7
1	1	56.47	4	162.6	4	52.6	3	19.9	2	1	7.5	4	2	0	86	8	74	4	87	4	77	3	2832	3	2	37.6	5
0	1	56.47	4	177	5	72.9	5	23.27	2	1	6.5	3	3	0	91	8	87	5	98	5	70	2	3534	5	1	51.5	8
1	1	56.47	4	159.4	3	57.4	3	22.59	2	1	7	3	3	0	87	8	76	4	93	5	83	4	3270	4	2	28.1	3
1	1	56.46	4	166.7	4	67.1	4	24.15	3	3	8	4	2	0	86	8	81.2	5	88.2	4	80	3	2944	3	2	54.8	8
0	1	56.45	4	172.5	5	73	5	24.53	3	3	7	3	3	2	90	8	85	5	95	5	68	2	2751	3	2	41.6	6
0	1	56.45	4	178	5	91	7	28.72	4	1	8	4	3	0	101	8	103	7	108	6	60	1	2931	3	2	51.7	8
1	1	56.45	4	178	5	86	6	27.14	3	1	9	5	3	0	99	8	92	6	104	6	72	2	3428	4	3	57	9
1	1	56.44	4	188.2	6	84.4	6	23.83	2	2	7	3	2	0	98	8	90	5	96	5	72	2	2226	2	2	50	7
1	1	56.44	4	170	4	70	4	24.22	3	3	12	8	2	1	95	8	86	5	93	5	88	5	3334	4	3	45	6
1	1	56.44	4	160	3	77.5	5	30.27	4	8	6	2	3	2	100	8	95	6	100	5	76	3	1616	1	3	43.2	6
0	1	56.43	4	162.2	4	56.2	3	21.36	2	2	6	2	3	0	91	8	80	4	84	4	78	3	2496	2	3	40.8	6
1	1	56.42	4	153.1	3	60.4	4	25.77	3	1	7	3	3	0	93	8	85	5	96	5	83	4	3976	5	2	34	4
1	1	56.42	4	164.2	4	62.6	4	23.22	2	2	8	4	3	0	80	8	77	4	91.5	5	86	4	1949	1	3	32.1	4
1	1	56.42	4	169	4	75	5	26.26	3	3	8	4	2	0	97	8	85	5	103	6	75	3	4468	6	2	49.3	7
1	1	56.42	4	148.9	2	46.3	2	20.88	2	1	8	4	3	0	83	8	65	3	80	3	60	1	2547	3	2	37.3	5
1	1	56.42	4	160.1	4	63.8	4	24.89	3	2	6.5	3	2	1	92	8	87	5	92	5	68	2	3301	4	1	43.4	6
1	1	56.42	4	167.8	4	89.6	6	31.82	4	2	8	4	2	1	102	8	105	7	105	6	96	5	3324	4	2	47.5	7
1	1	56.42	4	161.3	4	60.2	4	23.14	2	1	8	4	3	0	91	8	78	4	92	5	72	2	2966	3	3	35.6	5
1	1	56.41	4	169	4	68.9	4	24.12	3	1	6	2	3	3	94	8	91	6	95	5	68	2	3288	4	3	41	6
1	1	56.41	4	175.3	5	83.6	6	27.2	3	4	7	3	2	0	95.5	8	96	6	106	6	88	5	3868	5	1	40.9	6
0	1	56.41	4	170	4	63.5	4	21.97	2	3	8	4	2	0	85	8	78	4	98	5	66	1	1060	1	3	41	6
0	1	56.4	4	173	5	85	6	28.4	4	3	8	4	2	0	92	8	81	5	96	5	80	3	2240	2	3	42.1	6
1	1	56.4	4	169.4	4	71	5	24.74	3	4	7	3	2	1	100	8	91	6	90	4	76	3	4053	6	3	40.5	6
1	1	56.39	4	162.5	4	58	3	21.96	2	8	6	2	2	0	83	8	75	4	80	3	62	1	2136	2	3	36.6	5
1	1	56.39	4	165	4	70	4	25.71	3	3	8.5	5	2	1	99	8	88	5	103	6	78	3	4702	7	3	52.2	8
1	1	56.39	4	172.6	5	66.1	4	22.19	2	1	7	3	3	1	87	8	79	4	85.5	4	65	1	3526	5	3	26.2	3
0	1	56.39	4	155.4	3	56.2	3	23.27	2	1	8	4	2	0	86	8	76	4	90	4	76	3	2236	2	2	31.9	4
1	1	56.38	4	170	4	75	5	25.95	3	2	6.5	3	3	0	80	8	82	5	83	4	70	2	3860	5	2	32	4
1	1	56.38	4	174.1	5	68	4	22.43	2	1	6.5	3	3	0	92.1	8	83.2	5	90.5	5	76	3	3860	5	3	48.5	7
0	1	56.38	4	168.9	4	78.1	5	27.38	3	1	8	4	3	0	101	8	98	6	103	6	84	4	3897	5	3	45.1	7
1	1	56.38	4	168.5	4	70	4	24.65	3	4	8.5	5	2	0	93.4	8	85.3	5	94	5	79	3	3520	5	3	27.8	3
0	1	56.38	4	170.4	5	75	5	25.83	3	1	8	4	3	0	110	8	107	7	108	6	60	1	2908	3	2	51.7	8
0	1	56.37	4	172.2	5	74.3	5	25.06	3	3	6	2	3	0	92	8	85	5	94	5	78	3	3000	3	3	45.4	7
1	1	56.37	4	170	4	77	5	26.64	3	1	8	4	2	1	86	8	78	4	91	5	68	2	3960	5	2	47.1	7
0	1	56.36	4	172.6	5	63.5	4	21.32	2	3	6	2	1	0	87	8	77	4	92	5	70	2	2055	2	3	31.1	4
1	1	56.36	4	171	5	56.4	3	19.29	2	1	7	3	3	0	82.5	8	76	4	88	4	96	5	2289	2	2	44.8	6
1	1	56.36	4	163	4	60	3	22.58	2	2	8.5	5	3	1	92	8	89	5	92	5	72	2	3930	5	3	45.2	7
1	1	56.35	4	173.5	5	81.7	6	27.14	3	1	6.5	3	3	0	92	8	98	6	100	5	80	3	2920	3	3	32.5	4
1	1	56.35	4	156.1	3	69.8	4	28.65	4	1	6	2	2	0	95.5	8	93	6	97	5	90	5	1779	1	3	34.9	4
0	1	56.35	4	162.1	4	50.7	3	19.29	2	3	10	6	3	0	85	8	82	5	86	4	70	2	3033	4	2	36.8	5
0	1	56.34	4	175.7	5	73.2	5	23.71	2	2	5.5	2	2	0	102.5	8	81	5	98.5	5	78	3	4376	6	2	47.5	7
1	1	56.33	4	158.2	3	65.3	4	26.09	3	4	8	4	3	0	92	8	86	5	91	5	63	1	2183	2	3	41.3	6
1	1	56.31	4	150.1	3	49.6	2	22.02	2	3	7	3	1	0	83	8	74	4	89	4	60	1	2708	3	3	36.3	5
1	1	56.31	4	177.2	5	75.2	5	23.95	2	1	7	3	1	0	90	8	86	5	90	4	74	3	4288	6	1	47.8	7
0	1	56.31	4	179.8	5	76.8	5	23.76	2	6	6	2	1	0	95	8	85	5	92	5	74	3	4876	7	2	56.9	9
1	1	56.31	4	166	4	69	4	25.04	3	3	7	3	2	0	85	8	75	4	92	5	79	3	3462	4	3	61.1	9
1	1	56.3	4	165	4	79	5	29.02	4	1	7.5	4	3	1	97	8	93	6	106	6	90	5	2960	3	3	45.4	7
1	1	56.3	4	165.2	4	53.7	3	19.68	2	1	8	4	2	0	80	8	72	4	88	4	78	3	2856	3	2	44.4	6
1	1	56.3	4	167.3	4	81.2	6	29.01	4	3	4	1	3	2	102	8	96	6	102	6	68	2	2425	2	3	52.4	8
0	1	56.29	4	167	4	66.6	4	23.88	2	2	8	4	2	0	85	8	89	5	96	5	70	2	2210	2	1	46.3	7
1	1	56.29	4	169.4	4	68	4	23.7	2	1	6	2	3	0	96	8	92	6	95.5	5	75	3	2376	2	2	35.9	5
1	1	56.29	4	171	5	62.7	4	21.44	2	1	7	3	3	0	92	8	86	5	90	4	65	1	4426	6	3	53.5	8
1	1	56.28	4	169	4	68	4	23.81	2	2	12	8	2	0	93	8	86	5	90	4	90	5	3333	4	1	45	6
1	1	56.27	4	175.4	5	84	6	27.3	3	1	7.5	4	3	0	100	8	97	6	107	6	84	4	3385	4	3	41.1	6
0	1	56.27	4	153.7	3	52.7	3	22.31	2	1	10	6	2	0	86	8	73	4	86	4	78	3	2127	2	3	48.3	7
1	1	56.27	4	169.7	4	76.9	5	26.7	3	1	8	4	1	0	93.1	8	85.2	5	96.1	5	90	5	2627	3	3	66.7	9
1	1	56.27	4	169	4	70.2	5	24.58	3	2	6	2	2	1	91	8	87	5	96	5	85	4	2740	3	2	44.4	6
1	1	56.26	4	165	4	70	4	25.71	3	1	9	5	3	0	93	8	86	5	101	6	64	1	2674	3	2	43.4	6
1	1	56.26	4	161.8	4	71.6	5	27.35	3	3	8	4	2	0	94	8	94	6	98	5	80	3	2708	3	1	46.4	7
0	1	56.26	4	166	4	70.4	5	25.55	3	1	7	3	2	0	92	8	86	5	93	5	88	5	2892	3	3	36.9	5
1	1	56.25	4	172.2	5	66.6	4	22.46	2	1	8	4	3	0	92	8	83	5	91	5	74	3	4068	6	3	39	5
1	1	56.25	4	177	5	67	4	21.39	2	4	8	4	2	0	87	8	83	5	99	5	75	3	1472	1	1	26	3
1	1	56.24	4	169	4	79	5	27.66	3	3	8	4	2	0	85	8	79	4	89	4	80	3	3942	5	2	56.4	9
1	1	56.22	4	177	5	81	6	25.85	3	3	8	4	2	1	87	8	80	4	89	4	77	3	3042	4	3	18	1
1	1	56.22	4	168	4	70	4	24.8	3	3	8	4	2	0	82	8	72	4	84	4	70	2	4002	6	3	54.3	8
0	1	56.22	4	172.9	5	75	5	25.09	3	3	8	4	2	0	96.3	8	84.1	5	97	5	75	3	2785	3	2	41	6
1	1	56.22	4	167.3	4	79.6	5	28.44	4	2	9	5	2	0	99.5	8	101	7	105.5	6	72	2	3048	4	3	44.3	6
1	1	56.21	4	166	4	67	4	24.31	3	3	8	4	3	0	86	8	77	4	87	4	75	3	2911	3	2	38.3	5
1	1	56.2	4	152.5	3	51.6	3	22.19	2	3	7	3	3	0	85	8	78	4	86	4	76	3	2406	2	3	28.8	3
0	1	56.2	4	166.6	4	68.2	4	24.57	3	1	7	3	3	0	92	8	84	5	97	5	78	3	3287	4	2	45.1	7
0	1	56.2	4	163.4	4	65.2	4	24.42	3	1	7	3	2	0	89.5	8	84.4	5	92.3	5	66	1	3580	5	3	45.7	7
1	1	56.19	4	165.1	4	80.3	6	29.46	4	4	7.5	4	2	0	106	8	105	7	114	7	73	2	2389	2	3	46.5	7
1	1	56.18	4	172.5	5	69.6	4	23.39	2	3	8	4	2	0	99.3	8	82	5	99	5	100	5	3495	4	3	47.5	7
0	1	56.16	4	168	4	70	4	24.8	3	4	9	5	1	0	83	8	85	5	86	4	76	3	2837	3	3	38.4	5
1	1	56.16	4	172.6	5	72.8	5	24.44	3	3	8	4	2	0	95.2	8	84.3	5	100.8	6	93	5	2875	3	3	38.5	5
1	1	56.16	4	172.6	5	72.8	5	24.44	3	3	8	4	2	0	95.2	8	84.3	5	100.8	6	93	5	2875	3	3	38.5	5
1	1	56.16	4	170.6	5	76.4	5	26.25	3	3	8	4	3	0	102.7	8	98.8	6	98.2	5	92	5	1875	1	3	44.4	6
0	1	56.15	4	169.3	4	75.4	5	26.31	3	1	8	4	3	1	96	8	91	6	97	5	76	3	3419	4	1	48.8	7
1	1	56.15	4	166.1	4	62	4	22.47	2	2	7	3	2	0	84	8	74	4	87	4	79	3	2327	2	2	36.6	5
1	1	56.14	4	167	4	77	5	27.61	3	1	8	4	2	1	96	8	81	5	99	5	79	3	3778	5	3	52.2	8
1	1	56.13	4	162.2	4	64.8	4	24.63	3	1	6	2	2	1	96	8	88	5	100	5	72	2	2402	2	3	39.2	5
1	1	56.13	4	168.2	4	60.3	4	21.31	2	1	8	4	3	0	86	8	86	5	92	5	71	2	2224	2	3	32.3	4
1	1	56.13	4	168.2	4	80.2	6	28.35	4	2	8	4	2	0	95.7	8	96.5	6	108.3	6	72	2	1818	1	1	52.5	8
1	1	56.13	4	161.8	4	62	4	23.68	2	1	6	2	3	0	99	8	78	4	93	5	70	2	3040	4	3	41.9	6
0	1	56.13	4	163.8	4	62.1	4	23.15	2	1	6	2	2	0	86	8	80	4	88	4	63	1	1984	1	3	42.8	6
0	1	56.12	4	169.8	4	73.8	5	25.6	3	1	7.5	4	3	1	97	8	92.3	6	100.4	6	77	3	2197	2	2	34.8	4
1	1	56.12	4	168.2	4	59	3	20.85	2	2	8	4	3	0	84.5	8	75.5	4	88	4	70	2	3572	5	3	38.5	5
1	1	56.12	4	164.6	4	71.4	5	26.35	3	1	8	4	3	0	93	8	96	6	96	5	87	4	2789	3	2	39.7	5
1	1	56.11	4	170.2	5	79.9	5	27.58	3	1	7	3	3	0	99	8	94	6	97	5	76	3	3886	5	3	45.8	7
1	1	56.11	4	169	4	68	4	23.81	2	3	8	4	2	1	88	8	76	4	96	5	72	2	3428	4	2	50.1	8
1	1	56.11	4	159.8	3	61.7	4	24.16	3	1	8	4	3	0	92.5	8	82.5	5	91	5	63	1	3576	5	2	42.8	6
1	1	56.11	4	176	5	79	5	25.5	3	1	8.5	5	2	0	97	8	84	5	99	5	80	3	3188	4	2	54.9	8
1	1	56.11	4	172	5	76	5	25.69	3	2	9	5	3	0	100	8	98	6	105	6	85	4	3104	4	3	42	6
1	1	56.1	4	153.4	3	43.2	2	18.36	1	1	8	4	1	1	70.5	8	70	3	81	4	72	2	1381	1	3	17.5	1
0	1	56.1	4	161.8	4	57.1	3	21.81	2	1	8.5	5	2	0	91	8	89	5	89	4	70	2	1537	1	3	35.7	5
0	1	56.1	4	174.2	5	70.5	5	23.23	2	3	7	3	2	0	94	8	96	6	98	5	76	3	3330	4	3	46.5	7
0	1	56.1	4	176	5	75	5	24.21	3	3	8	4	2	0	90	8	80	4	96	5	70	2	3228	4	1	34	4
1	1	56.08	4	182.5	6	83.2	6	24.98	3	2	7	3	3	0	91.5	8	91	6	100.5	6	74	3	3409	4	2	51.3	8
1	1	56.08	4	173.5	5	72.4	5	24.05	3	1	9.5	6	2	0	86.4	8	80.1	5	89.2	4	74	3	3755	5	3	47.5	7
1	1	56.07	4	165	4	57	3	20.94	2	1	7	3	2	0	87	8	75	4	86	4	80	3	3843	5	2	38.1	5
0	1	56.07	4	170.5	5	71.9	5	24.73	3	1	7	3	2	0	89	8	83	5	95	5	76	3	4083	6	3	37.6	5
1	1	56.07	4	173	5	70	4	23.39	2	3	9	5	2	0	95	8	90	5	108	6	72	2	4722	7	1	52.4	8
1	1	56.07	4	165.4	4	68.6	4	25.08	3	4	6	2	2	1	93	8	87	5	97	5	78	3	4277	6	2	36	5
1	1	56.06	4	161.3	4	70.1	5	26.94	3	2	9	5	3	0	100	8	94	6	99	5	54	1	3057	4	3	43.9	6
0	1	56.06	4	176	5	78.4	5	25.31	3	4	8.5	5	2	0	97	8	81	5	96.9	5	75	3	2789	3	2	31.4	4
0	1	56.04	4	155	3	50.6	3	21.06	2	2	8	4	2	0	80	8	70	3	86	4	70	2	1860	1	2	30.5	4
1	1	56.04	4	173.7	5	64.6	4	21.41	2	3	8	4	2	0	89.5	8	76.5	4	94.7	5	85	4	4553	7	3	42	6
1	1	56.03	4	167.7	4	71.8	5	25.53	3	2	8	4	2	3	95	8	89	5	91	5	72	2	2256	2	2	38.7	5
1	1	56.03	4	165	4	65.1	4	23.91	2	1	6.5	3	3	0	85.3	8	88.5	5	82.7	4	103	5	3210	4	2	46.5	7
0	1	56.03	4	165.4	4	50.5	3	18.46	1	4	8.5	5	2	0	80.9	8	66.3	3	92.5	5	90	5	1051	1	2	24.4	2
1	1	56.03	4	172.5	5	68.2	4	22.92	2	1	6.5	3	2	0	84.3	8	76.8	4	94.9	5	75	3	3280	4	1	72.1	9
1	1	56.03	4	172.1	5	76.7	5	25.9	3	3	8	4	2	1	96.8	8	87	5	87	4	66	1	1877	1	2	40.8	6
0	1	56.02	4	166.5	4	65	4	23.45	2	1	7.5	4	3	0	92	8	86	5	95	5	75	3	2969	3	1	36.8	5
1	1	56.02	4	160.4	4	52	3	20.21	2	3	7	3	3	0	85	8	81	5	93	5	95	5	3005	4	3	35	4
0	1	56.02	4	166.6	4	62.6	4	22.55	2	1	8	4	2	0	87.1	8	77.2	4	91.3	5	80	3	3073	4	2	45.8	7
1	1	56.02	4	164.9	4	60	3	22.07	2	1	8	4	3	0	90	8	82	5	91	5	72	2	3360	4	3	42.9	6
1	1	56.01	4	173.7	5	87.8	6	29.1	4	1	7	3	2	0	101	8	91	6	103	6	80	3	4150	6	3	63.8	9
1	1	56.01	4	165.7	4	73	5	26.59	3	1	8	4	2	0	91.5	8	82.5	5	92	5	64	1	1545	1	3	42.7	6
1	1	56.01	4	166.6	4	67.3	4	24.25	3	3	6	2	2	0	96	8	84	5	95	5	78	3	3570	5	2	51.1	8
1	1	56.01	4	168.2	4	76.3	5	26.97	3	1	6	2	2	0	95	8	99	6	99	5	80	3	2327	2	2	41.5	6
0	1	56.01	4	167.9	4	69	4	24.48	3	2	10	6	2	0	92.3	8	88.4	5	90.2	5	83	4	2890	3	2	38.8	5
0	1	56.01	4	170.7	5	74.5	5	25.57	3	2	7.5	4	3	0	89	8	80	4	99.7	5	70	2	3865	5	3	49.5	7
0	1	56	4	153.8	3	51	3	21.56	2	1	7	3	1	0	85	8	72	4	88	4	74	3	2078	2	1	37.5	5
1	1	56	4	163.8	4	82.7	6	30.82	4	1	6	2	2	2	101	8	97	6	101	6	89	5	2500	2	3	45.7	7
1	1	55.99	4	160.1	4	66.8	4	26.06	3	4	8	4	2	0	91.5	8	83.5	5	98	5	65	1	2639	3	3	44.2	6
1	1	55.99	4	170.5	5	73.6	5	25.32	3	2	7	3	2	0	95	8	92	6	95	5	87	4	2900	3	3	52.7	8
1	1	55.99	4	161.8	4	80.3	6	30.67	4	1	7	3	2	1	100	8	102.5	7	109	6	75	3	1544	1	3	43.1	6
0	1	55.99	4	171.4	5	83	6	28.25	4	3	6	2	2	0	103	8	101	7	104	6	120	5	2847	3	2	50.3	8
1	1	55.99	4	165.8	4	64.2	4	23.35	2	8	8	4	3	0	90.8	8	88.2	5	92	5	84	4	2560	3	3	42.3	6
1	1	55.98	4	167	4	71	5	25.46	3	2	7	3	2	1	88	8	85	5	90	4	64	1	2805	3	2	52.6	8
1	1	55.98	4	167.7	4	78.9	5	28.06	4	2	8	4	3	0	99	8	95	6	100	5	86	4	2000	1	3	35.3	5
1	1	55.97	4	169.4	4	71.6	5	24.95	3	1	8	4	2	0	100	8	91	6	97	5	76	3	4053	6	3	40.3	6
1	1	55.97	4	164.2	4	66.1	4	24.52	3	7	8	4	3	0	90	8	87	5	95	5	70	2	2673	3	2	46.1	7
1	1	55.96	4	175.2	5	64.7	4	21.08	2	1	6.5	3	3	0	84	8	77.5	4	88.5	4	78	3	2587	3	2	50	7
1	1	55.95	4	170.1	5	62.4	4	21.57	2	1	7.5	4	2	0	89.2	8	85.4	5	86.2	4	70	2	4506	7	2	56	9
1	1	55.95	4	181.3	6	112.3	9	34.17	4	6	6.5	3	3	2	110	8	110	7	110	6	90	5	3352	4	3	52.4	8
1	1	55.95	4	182	6	90	6	27.17	3	1	8	4	2	1	104	8	98	6	100	5	86	4	3007	4	2	39.7	5
1	1	55.95	4	161.4	4	63	4	24.18	3	2	7	3	2	0	94	8	87.4	5	94.1	5	70	2	1576	1	1	41.8	6
1	1	55.94	4	172.5	5	66.8	4	22.45	2	1	8.5	5	3	0	94	8	83	5	88	4	66	1	2833	3	3	43.1	6
1	1	55.94	4	167.7	4	66.4	4	23.61	2	3	7	3	1	0	94	8	86	5	94	5	73	2	3241	4	3	55.2	9
1	1	55.93	4	179	5	83	6	25.9	3	8	7	3	2	0	96	8	93	6	98	5	72	2	4767	7	2	58.5	9
1	1	55.93	4	170	4	80	5	27.68	3	1	9	5	2	0	102.1	8	98	6	105.2	6	78	3	2980	3	2	52	8
0	1	55.93	4	166.1	4	51.7	3	18.74	2	1	8	4	1	0	81.5	8	68.5	3	86.5	4	69	2	3120	4	3	33.4	4
1	1	55.93	4	165.3	4	73.1	5	26.75	3	1	7	3	3	0	100	8	96	6	92	5	78	3	2658	3	3	42.1	6
1	1	55.92	4	177.4	5	61.6	4	19.57	2	1	8	4	2	0	87	8	77	4	94	5	72	2	3690	5	2	53.2	8
1	1	55.92	4	167.3	4	66.1	4	23.62	2	1	6	2	1	0	88	8	91	6	86	4	84	4	4019	6	3	46.4	7
1	1	55.92	4	163	4	80.5	6	30.3	4	4	8	4	3	0	102	8	103	7	105	6	85	4	2975	3	3	51.6	8
1	1	55.91	4	167.3	4	61.1	4	21.83	2	1	8	4	3	0	90	8	78	4	93.5	5	72	2	3202	4	3	45.3	7
1	1	55.91	4	160.1	4	84.2	6	32.85	4	1	8	4	3	0	96	8	98	6	107	6	84	4	2698	3	3	46.6	7
1	1	55.91	4	158.6	3	57.8	3	22.98	2	1	6.5	3	3	0	98	8	97	6	90	4	90	5	3005	4	3	37.3	5
1	1	55.9	4	157.4	3	61.2	4	24.7	3	2	9.5	6	2	0	90	8	88	5	91	5	72	2	2817	3	2	37.4	5
1	1	55.9	4	170.6	5	74.2	5	25.49	3	2	7	3	3	0	97	8	86	5	94	5	78	3	3772	5	2	59	9
0	1	55.9	4	165	4	52	3	19.1	2	1	9	5	2	0	80.6	8	67.8	3	85.2	4	72	2	3265	4	3	35	4
1	1	55.89	4	165.4	4	88.9	6	32.5	4	3	9	5	3	0	112	8	108	7	114	7	76	3	2348	2	2	43.5	6
1	1	55.89	4	174.6	5	81.8	6	26.83	3	2	7.5	4	2	0	104	8	95	6	100	5	100	5	2602	3	3	59.5	9
0	1	55.89	4	168.2	4	57.1	3	20.18	2	3	8	4	2	0	84	8	70	3	95	5	80	3	4126	6	3	45.8	7
1	1	55.88	4	160.5	4	60.5	4	23.49	2	1	7	3	3	0	90	8	81	5	89	4	103	5	3107	4	3	34	4
1	1	55.88	4	160.6	4	58.1	3	22.53	2	1	6	2	3	0	88	8	79	4	89	4	100	5	1849	1	3	39.6	5
1	1	55.88	4	177	5	76.6	5	24.45	3	3	8	4	2	0	93	8	87	5	93	5	80	3	3334	4	2	51.5	8
1	1	55.88	4	158.5	3	65.3	4	25.99	3	1	7	3	2	0	93	8	85	5	94	5	82	4	2140	2	3	43.1	6
1	1	55.87	4	165.7	4	68.7	4	25.02	3	2	8	4	3	0	92	8	87	5	97	5	64	1	3400	4	2	34.8	4
1	1	55.87	4	169.7	4	77.8	5	27.02	3	3	9	5	3	1	96	8	97	6	98	5	75	3	3254	4	3	45.8	7
0	1	55.87	4	172.6	5	58.9	3	19.77	2	1	7	3	3	0	89	8	78	4	90	4	72	2	3851	5	3	48	7
1	1	55.87	4	169.8	4	75.8	5	26.29	3	1	8	4	1	0	92	8	92	6	99	5	68	2	2305	2	2	42.2	6
1	1	55.87	4	174.6	5	82	6	26.9	3	1	8	4	3	1	98	8	82	5	93	5	76	3	3950	5	2	46.1	7
0	1	55.87	4	170	4	72	5	24.91	3	1	7	3	2	0	92	8	88	5	101	6	78	3	2098	2	3	52.5	8
1	1	55.86	4	173.5	5	86.7	6	28.8	4	3	8	4	2	0	93	8	90	5	102	6	70	2	2579	3	3	38.7	5
1	1	55.85	4	178.6	5	76.3	5	23.92	2	1	7	3	3	0	98	8	86	5	96	5	81	4	2345	2	2	44.8	6
1	1	55.85	4	170.1	5	87.9	6	30.38	4	1	7.5	4	3	1	109	8	104	7	107	6	76	3	3786	5	3	42.6	6
1	1	55.85	4	164.5	4	60.7	4	22.43	2	3	7	3	3	0	90	8	79	4	89	4	98	5	2500	2	2	44	6
0	1	55.85	4	164.9	4	71.9	5	26.44	3	1	6	2	2	1	89	8	85	5	95	5	90	5	2794	3	1	50.3	8
1	1	55.84	4	160.5	4	51.5	3	19.99	2	1	7	3	2	0	88	8	73	4	86	4	78	3	1435	1	2	32.8	4
1	1	55.84	4	172.8	5	68.2	4	22.84	2	1	8	4	2	0	106	8	90.2	6	98	5	72	2	4672	7	2	38.5	5
0	1	55.84	4	167.4	4	68.6	4	24.48	3	1	6.5	3	2	0	90	8	80	4	91	5	79	3	3391	4	2	54.1	8
1	1	55.84	4	170	4	65.4	4	22.63	2	3	7	3	1	0	91	8	80	4	91	5	70	2	3439	4	1	36.3	5
0	1	55.84	4	171.7	5	62.5	4	21.2	2	1	6	2	2	0	96.5	8	92.5	6	93.5	5	65	1	3802	5	3	34.7	4
1	1	55.83	4	168.3	4	72.5	5	25.6	3	2	9	5	2	0	89	8	91	6	95	5	72	2	4125	6	2	45.8	7
1	1	55.83	4	168.1	4	68	4	24.06	3	3	10	6	2	0	90	8	90	5	93	5	90	5	3230	4	2	45	6
1	1	55.83	4	166	4	69.2	4	25.11	3	5	8	4	3	2	96	8	92	6	87	4	88	5	1680	1	2	31.4	4
0	1	55.83	4	158.2	3	53.6	3	21.42	2	3	7	3	3	0	84	8	76	4	87	4	74	3	2943	3	3	37.4	5
0	1	55.82	4	167.7	4	62.4	4	22.19	2	1	8	4	2	0	90	8	78	4	93	5	76	3	1989	1	3	39.4	5
1	1	55.82	4	167.7	4	77.7	5	27.63	3	1	6	2	3	1	97.3	8	98.9	6	104.8	6	72	2	1598	1	3	42.8	6
1	1	55.81	4	167.4	4	60.4	4	21.55	2	3	8	4	3	1	91.8	8	82.5	5	91.7	5	84	4	2875	3	3	45.2	7
1	1	55.8	4	172	5	70	4	23.66	2	2	12	8	1	1	98	8	89	5	94.6	5	90	5	3326	4	2	46	7
1	1	55.79	4	161.3	4	56.2	3	21.6	2	1	8	4	2	0	82	8	85	5	88	4	77	3	3950	5	3	37.8	5
1	1	55.79	4	177	5	75	5	23.94	2	4	9	5	2	0	104	8	96	6	108	6	75	3	2200	2	1	29	3
1	1	55.78	4	165.8	4	83.2	6	30.27	4	2	8	4	3	0	99.5	8	99.6	6	103	6	72	2	3431	4	2	51.9	8
1	1	55.78	4	176.6	5	88.8	6	28.47	4	4	8	4	2	0	102.7	8	98.6	6	105.1	6	68	2	3425	4	3	54.9	8
1	1	55.78	4	170.9	5	82.6	6	28.28	4	1	6.5	3	3	0	97	8	97	6	97	5	78	3	3686	5	2	44.8	6
1	1	55.78	4	163.7	4	86.5	6	32.28	4	1	6.5	3	2	0	101	8	104	7	106	6	88	5	3470	4	2	53	8
1	1	55.78	4	165.5	4	71.4	5	26.07	3	1	8	4	3	0	97	8	89	5	98	5	76	3	3658	5	1	50	7
0	1	55.77	4	180.6	6	72	5	22.07	2	4	10	6	2	0	110.2	8	105.4	7	110.9	7	70	2	3090	4	3	80	9
1	1	55.77	4	173	5	74	5	24.73	3	2	8	4	2	1	88	8	88	5	98	5	96	5	3520	5	3	10	1
0	1	55.77	4	164.5	4	72.6	5	26.83	3	1	6	2	2	0	90.2	8	91.3	6	100.4	6	72	2	2210	2	3	42.9	6
1	1	55.76	4	173	5	72	5	24.06	3	2	8	4	2	0	92	8	89	5	92	5	78	3	3860	5	2	42.8	6
1	1	55.76	4	162.9	4	100.8	8	37.99	4	2	9.5	6	3	1	114	8	114.3	8	125.5	8	66	1	2317	2	3	36.8	5
1	1	55.76	4	164.5	4	68.1	4	25.17	3	4	8	4	3	2	90.5	8	88.6	5	98.3	5	78	3	3135	4	3	30.4	4
1	1	55.76	4	177	5	78.6	5	25.09	3	2	10	6	1	2	99	8	90	5	103	6	68	2	4559	7	2	43.9	6
1	1	55.76	4	168.5	4	70.6	5	24.87	3	7	7	3	3	0	96.5	8	91	6	91	5	92	5	2160	2	1	38.3	5
1	1	55.75	4	170.6	5	81.6	6	28.04	4	3	8	4	2	0	95	8	90	5	100	5	89	5	2679	3	2	44.3	6
1	1	55.75	4	172.6	5	78.8	5	26.45	3	2	8	4	3	0	92	8	90	5	90	4	72	2	3120	4	2	49	7
1	1	55.75	4	154.6	3	49.3	2	20.63	2	1	7	3	3	0	80	8	71.5	4	82.8	4	68	2	2490	2	3	32.8	4
0	1	55.75	4	158.9	3	52.9	3	20.95	2	8	7	3	1	1	83	8	78	4	88.4	4	68	2	2484	2	3	46.9	7
1	1	55.75	4	166.9	4	68	4	24.41	3	3	6	2	2	0	92	8	84	5	93	5	90	5	4396	6	3	47.6	7
0	1	55.75	4	156.1	3	55	3	22.57	2	1	7	3	3	0	83	8	73	4	90	4	76	3	2251	2	3	18.8	1
1	1	55.73	4	174.2	5	94.1	7	31.01	4	1	7.5	4	2	1	100	8	92	6	103	6	101	5	3145	4	3	43.3	6
1	1	55.73	4	169.7	4	68.9	4	23.93	2	1	8.5	5	3	0	99	8	92	6	99	5	98	5	4058	6	2	51.9	8
1	1	55.73	4	169.7	4	68.9	4	23.93	2	1	8.5	5	3	0	99	8	92	6	99	5	98	5	4058	6	2	51.9	8
1	1	55.73	4	169.3	4	78.7	5	27.46	3	1	8	4	3	0	96.2	8	97.2	6	99.3	5	66	1	2808	3	3	35.5	5
1	1	55.73	4	168	4	63.9	4	22.64	2	8	8	4	2	0	88	8	86	5	97	5	72	2	3840	5	3	41.5	6
1	1	55.72	4	179.3	5	92.7	7	28.83	4	1	8	4	3	0	102	8	96	6	104	6	80	3	3200	4	3	62.9	9
0	1	55.72	4	165.4	4	78.3	5	28.62	4	3	8	4	3	0	95	8	90	5	95	5	68	2	2455	2	3	48.6	7
1	1	55.72	4	175.5	5	69.9	4	22.69	2	2	5	1	3	1	87.6	8	80	4	93.6	5	68	2	2550	3	2	45	6
1	1	55.71	4	159.6	3	52.5	3	20.61	2	8	8	4	2	0	81	8	73	4	86	4	78	3	3271	4	2	35.8	5
1	1	55.69	4	171	5	82	6	28.04	4	1	8	4	3	0	96	8	99	6	107	6	76	3	2471	2	3	53.8	8
0	1	55.69	4	169.2	4	63.3	4	22.11	2	2	7	3	3	0	91	8	82.1	5	94.2	5	69	2	2230	2	2	42.1	6
1	1	55.68	4	172.6	5	68.5	4	22.99	2	1	8	4	3	0	91	8	88.5	5	94.3	5	67	2	2986	3	3	53.1	8
1	1	55.68	4	167.4	4	54.4	3	19.41	2	1	7	3	3	0	79.5	8	74	4	85	4	99	5	2374	2	3	48.6	7
1	1	55.68	4	170	4	59	3	20.42	2	1	7	3	3	0	90	8	86	5	91	5	76	3	4789	7	1	47.9	7
0	1	55.68	4	164.2	4	58.9	3	21.85	2	1	8	4	3	0	88.5	8	74	4	88	4	68	2	4207	6	2	36.1	5
1	1	55.67	4	171.2	5	87.4	6	29.82	4	2	10	6	2	1	92	8	96	6	101	6	79	3	2850	3	3	44	6
0	1	55.67	4	172.6	5	64.2	4	21.55	2	2	7	3	2	0	85	8	70	3	85	4	68	2	3573	5	1	44.1	6
1	1	55.67	4	165.8	4	70.4	5	25.61	3	1	8	4	2	0	96	8	93	6	99	5	68	2	1721	1	3	34.5	4
0	1	55.67	4	168	4	71.6	5	25.37	3	2	7	3	1	0	86	8	79	4	91	5	90	5	4915	7	3	42.1	6
1	1	55.66	4	170.2	5	75.9	5	26.2	3	1	8	4	3	0	85	8	88	5	93	5	84	4	3892	5	2	43.1	6
0	1	55.66	4	171	5	72.6	5	24.83	3	3	7.5	4	2	0	94.1	8	81.2	5	96	5	75	3	3019	4	2	41.3	6
0	1	55.66	4	160.1	4	56	3	21.85	2	1	7.5	4	3	0	89	8	76	4	87	4	80	3	2690	3	3	37.3	5
1	1	55.65	4	162.9	4	64.7	4	24.38	3	2	10	6	2	0	88	8	85	5	93	5	72	2	2541	3	1	24.5	2
1	1	55.65	4	164.1	4	69.9	4	25.96	3	1	8.3	5	3	0	96	8	88	5	97	5	90	5	3565	5	3	40	5
1	1	55.65	4	170.1	5	80.2	6	27.72	3	1	8	4	3	0	87	8	94	6	100	5	88	5	2944	3	3	46	7
0	1	55.64	4	175.4	5	70	4	22.75	2	1	7	3	2	0	86	8	76	4	92	5	75	3	4265	6	1	54	8
1	1	55.62	4	169.3	4	71.8	5	25.05	3	2	6	2	3	0	97	8	91	6	97.5	5	69	2	2180	2	2	42	6
1	1	55.61	4	168.1	4	80.4	6	28.45	4	1	9	5	2	1	108	8	98	6	105	6	72	2	2550	3	2	34.8	4
1	1	55.6	4	170	4	70	4	24.22	3	3	8	4	2	0	90	8	85	5	103	6	72	2	4022	6	1	50.2	8
0	1	55.6	4	171.7	5	68.4	4	23.2	2	1	7	3	2	0	95.5	8	75	4	94.5	5	70	2	3127	4	2	43.4	6
1	1	55.6	4	175	5	71.2	5	23.25	2	1	8	4	2	0	90	8	73	4	92	5	64	1	3910	5	1	47.8	7
0	1	55.6	4	166.9	4	61.2	4	21.97	2	2	6	2	1	0	83	8	80	4	80	3	84	4	3525	5	1	52	8
1	1	55.59	4	156.1	3	68.2	4	27.99	3	1	8	4	3	0	98.7	8	92.3	6	97	5	89	5	2615	3	2	41.4	6
1	1	55.59	4	166.1	4	66.8	4	24.21	3	1	8	4	3	0	93	8	82.5	5	93.5	5	66	1	3463	4	2	47.8	7
1	1	55.59	4	169	4	72	5	25.21	3	3	7	3	2	0	88	8	75	4	92	5	78	3	4012	6	3	52.1	8
1	1	55.58	4	163	4	78.3	5	29.47	4	1	8	4	2	0	95	8	97	6	113	7	72	2	2469	2	2	28.8	3
1	1	55.57	4	175	5	70	4	22.86	2	1	7	3	2	0	95	8	90	5	95	5	76	3	3724	5	1	38	5
1	1	55.57	4	170	4	65	4	22.49	2	3	8	4	2	0	95	8	85	5	100	5	76	3	4348	6	2	43.7	6
1	1	55.56	4	173.8	5	75.2	5	24.9	3	8	7	3	1	0	93.5	8	88.2	5	96.2	5	76	3	2810	3	1	52.5	8
0	1	55.56	4	170.5	5	68.4	4	23.53	2	1	8	4	2	0	90	8	92	6	92	5	88	5	3305	4	3	41.2	6
1	1	55.56	4	170.5	5	76.5	5	26.32	3	1	10	6	3	0	98	8	96	6	98	5	90	5	2116	2	3	43.1	6
1	1	55.55	4	180.9	6	82.5	6	25.21	3	1	8	4	3	0	104.8	8	91.7	6	101	6	77	3	1789	1	3	54.1	8
0	1	55.55	4	164.1	4	49.3	2	18.31	1	1	8	4	3	0	82	8	80	4	78	3	74	3	1475	1	3	23.1	2
1	1	55.55	4	161	4	60.1	4	23.19	2	7	8	4	2	0	86	8	78	4	90	4	92	5	1127	1	3	43.1	6
1	1	55.55	4	163.9	4	64.5	4	24.01	3	1	6	2	1	1	92	8	83	5	97	5	70	2	4108	6	3	36.5	5
1	1	55.54	4	163.3	4	71.4	5	26.77	3	1	5.5	2	3	0	92	8	83	5	90	4	96	5	2898	3	2	39.5	5
1	1	55.54	4	156.5	3	53.4	3	21.8	2	2	10	6	3	0	85	8	75	4	92	5	70	2	3083	4	3	41.9	6
1	1	55.53	4	177.3	5	77.4	5	24.62	3	1	8	4	3	0	93.2	8	95.3	6	102.2	6	75	3	2569	3	3	43	6
1	1	55.53	4	156.6	3	61.3	4	25	3	2	10	6	3	0	87	8	80	4	82	4	80	3	2299	2	2	41.3	6
1	1	55.53	4	173	5	70.4	5	23.52	2	3	10	6	2	0	96	8	88	5	99	5	82	4	3915	5	1	56	9
1	1	55.53	4	173	5	70.4	5	23.52	2	3	10	6	2	0	96	8	88	5	99	5	82	4	3915	5	1	56	9
0	1	55.53	4	176.2	5	78.7	5	25.35	3	1	6	2	1	0	96	8	93	6	100	5	78	3	3625	5	2	35.9	5
1	1	55.53	4	166.5	4	79.2	5	28.57	4	2	6.5	3	2	2	97	8	87	5	97	5	72	2	3379	4	3	49.6	7
1	1	55.52	4	165	4	73	5	26.81	3	2	8.5	5	3	0	90	8	82	5	90	4	70	2	3105	4	2	54.8	8
0	1	55.52	4	170.6	5	69.1	4	23.74	2	1	10	6	2	0	98	8	84	5	97	5	66	1	2140	2	3	44.1	6
0	1	55.52	4	169.8	4	57.9	3	20.08	2	2	8	4	2	0	82	8	70	3	90	4	77	3	3025	4	3	51.5	8
1	1	55.52	4	170.9	5	64.9	4	22.22	2	1	8.5	5	2	0	85	8	76	4	95	5	67	2	3607	5	1	53.8	8
0	1	55.52	4	165	4	69.7	4	25.6	3	1	8	4	2	1	96	8	81	5	98	5	70	2	3276	4	3	52	8
1	1	55.51	4	167.4	4	71.8	5	25.62	3	1	8	4	3	2	99.5	8	88	5	97	5	62	1	3660	5	3	50.7	8
1	1	55.5	4	178	5	65	4	20.52	2	3	7	3	2	0	93	8	84	5	96	5	72	2	4436	6	3	46.7	7
1	1	55.5	4	152.6	3	67	4	28.77	4	2	8	4	2	0	98	8	90	5	94	5	70	2	1441	1	2	27.8	3
1	1	55.49	4	171.3	5	71	5	24.2	3	1	6.5	3	2	0	93	8	90.5	6	95.5	5	66	1	1970	1	3	37.9	5
1	1	55.49	4	163.7	4	53	3	19.78	2	3	7.5	4	3	0	85	8	76	4	86	4	80	3	3520	5	2	49.6	7
0	1	55.48	4	172.5	5	62	4	20.84	2	1	6	2	3	0	86.5	8	82	5	93.5	5	70	2	2650	3	1	43.4	6
1	1	55.48	4	170	4	65.4	4	22.63	2	6	6.5	3	2	1	100.2	8	90	5	98.7	5	100	5	2075	2	2	35.6	5
0	1	55.48	4	169.3	4	62.5	4	21.81	2	1	9	5	1	1	88	8	87	5	98	5	70	2	2921	3	2	37.5	5
0	1	55.48	4	166	4	53	3	19.23	2	3	6.5	3	3	2	83	8	75	4	91	5	75	3	3709	5	3	50	7
1	1	55.47	4	163.7	4	73.8	5	27.54	3	1	8	4	2	0	102	8	99	6	104	6	98	5	2427	2	3	31.1	4
0	1	55.47	4	163.7	4	54.3	3	20.26	2	1	7	3	3	0	87	8	69	3	84	4	63	1	1978	1	2	33.3	4
0	1	55.47	4	168.8	4	70.2	5	24.64	3	4	7	3	3	0	100.1	8	102.5	7	101.6	6	68	2	4380	6	3	43.2	6
1	1	55.46	4	164.5	4	68.6	4	25.35	3	2	6	2	2	2	95	8	80	4	92	5	76	3	3941	5	3	52.7	8
0	1	55.46	4	170.1	5	74.9	5	25.89	3	2	8	4	3	0	95	8	88	5	94	5	72	2	3460	4	3	52.3	8
0	1	55.45	4	170.3	5	56	3	19.31	2	1	8	4	3	0	110	8	107	7	108	6	60	1	2968	3	3	51.7	8
1	1	55.45	4	165.7	4	75.4	5	27.46	3	1	7	3	3	0	100.5	8	98.5	6	99	5	78	3	2030	2	3	38.5	5
0	1	55.45	4	163.9	4	64.9	4	24.16	3	1	8	4	3	0	90.5	8	82.5	5	91.5	5	63	1	3090	4	2	44.6	6
1	1	55.45	4	160.5	4	68.3	4	26.51	3	2	8	4	2	0	90	8	89	5	98	5	74	3	2380	2	3	50.4	8
1	1	55.45	4	169	4	68	4	23.81	2	3	8	4	2	1	97	8	84	5	99	5	75	3	3042	4	2	42.1	6
1	1	55.44	4	164.1	4	73	5	27.11	3	1	8	4	2	0	98	8	93	6	102	6	86	4	3120	4	2	49.4	7
1	1	55.44	4	168.5	4	79.4	5	27.97	3	3	7	3	2	1	101	8	98.5	6	101.5	6	68	2	2132	2	3	53.1	8
0	1	55.42	4	167	4	74.4	5	26.68	3	4	10	6	3	1	101.5	8	89	5	100.5	6	86	4	3420	4	2	52	8
0	1	55.42	4	168.9	4	80.4	6	28.18	4	1	9.5	6	2	0	98	8	97	6	104	6	80	3	3116	4	1	54.9	8
1	1	55.42	4	174.5	5	74.3	5	24.4	3	1	8	4	3	0	91	8	91	6	97	5	74	3	3270	4	1	48.8	7
1	1	55.42	4	175.3	5	82.2	6	26.75	3	1	8	4	2	0	82	8	77	4	85	4	70	2	2559	3	1	38.4	5
1	1	55.42	4	172.1	5	71.2	5	24.04	3	1	7.5	4	2	0	88.1	8	85.2	5	97.3	5	77	3	3100	4	3	49.5	7
1	1	55.41	4	162.9	4	56.1	3	21.14	2	1	8	4	3	0	84	8	83	5	89	4	76	3	1454	1	1	36.4	5
1	1	55.41	4	167	4	80.7	6	28.94	4	1	6.5	3	1	0	104	8	104	7	100.8	6	78	3	1980	1	1	44.5	6
0	1	55.41	4	165.2	4	59.4	3	21.77	2	2	7	3	1	0	83	8	78	4	88	4	84	4	3688	5	2	29.9	3
1	1	55.41	4	164	4	64	4	23.8	2	3	8	4	2	0	88	8	81	5	101	6	78	3	3748	5	3	42.4	6
1	1	55.41	4	173	5	76.1	5	25.43	3	1	8.5	5	2	0	96	8	85	5	100	5	108	5	3401	4	2	55.5	9
1	1	55.41	4	173	5	76.1	5	25.43	3	1	8.5	5	2	0	96	8	85	5	100	5	108	5	3401	4	2	55.5	9
1	1	55.4	4	174.9	5	73.5	5	24.03	3	1	7	3	2	0	92	8	84	5	94	5	70	2	2217	2	3	51.8	8
1	1	55.4	4	166.5	4	64.6	4	23.3	2	2	8	4	2	0	94	8	83	5	92	5	80	3	3109	4	1	31.2	4
1	1	55.39	4	175.3	5	78.2	5	25.45	3	1	8	4	2	1	98	8	97	6	115	7	71	2	2800	3	1	45.6	7
0	1	55.39	4	171.8	5	66.9	4	22.67	2	2	7	3	2	0	94	8	86	5	89	4	75	3	3260	4	2	55	8
0	1	55.39	4	167.2	4	101.4	8	36.27	4	1	8	4	3	0	98.1	8	107	7	108	6	70	2	2431	2	2	28.5	3
1	1	55.39	4	162	4	80	5	30.48	4	1	8	4	2	0	100	8	102	7	117	7	78	3	3303	4	2	38.5	5
1	1	55.39	4	171.4	5	68.4	4	23.28	2	1	7	3	2	0	98	8	87	5	94	5	90	5	3614	5	2	50.4	8
1	1	55.38	4	172.1	5	72.1	5	24.34	3	1	8	4	3	0	91	8	87	5	97	5	72	2	2631	3	3	51.5	8
0	1	55.38	4	162	4	58	3	22.1	2	2	5.5	2	2	0	81	8	75	4	87	4	68	2	3645	5	3	45.3	7
1	1	55.37	4	172.5	5	76.6	5	25.74	3	1	5.5	2	1	2	99	8	80.5	5	98	5	90	5	3869	5	3	43.8	6
0	1	55.37	4	169.3	4	69	4	24.07	3	1	8	4	3	0	110	8	105	7	108	6	60	1	3521	5	2	51.7	8
0	1	55.37	4	174.5	5	69	4	22.66	2	1	7	3	2	0	92.5	8	75	4	94.5	5	70	2	3325	4	2	43.2	6
1	1	55.36	4	174.5	5	66.6	4	21.87	2	3	5.5	2	1	0	90	8	80	4	94	5	90	5	3299	4	1	45.4	7
1	1	55.36	4	180.2	6	76.4	5	23.53	2	2	8	4	2	1	96	8	94.5	6	99	5	80	3	3501	5	1	53.5	8
0	1	55.36	4	174.6	5	76.7	5	25.16	3	3	8	4	2	0	94.1	8	83.2	5	98	5	70	2	3796	5	3	41	6
1	1	55.34	4	163.8	4	52.9	3	19.72	2	2	9	5	3	0	81	8	66	3	87	4	72	2	2880	3	1	41.8	6
0	1	55.34	4	168.3	4	67	4	23.65	2	1	8	4	3	0	110	8	107	7	105	6	60	1	2931	3	2	51.7	8
1	1	55.33	4	170.1	5	62.1	4	21.46	2	2	7	3	2	0	84	8	76	4	88	4	61	1	2720	3	1	45.1	7
1	1	55.33	4	170.4	5	69	4	23.76	2	1	8	4	2	0	81	8	85	5	90	4	77	3	3631	5	2	48.3	7
1	1	55.33	4	168	4	78	5	27.64	3	2	6	2	2	0	92	8	93	6	95	5	87	4	2497	2	3	39.8	5
1	1	55.33	4	163.6	4	67.3	4	25.14	3	2	8	4	3	0	94	8	83	5	88	4	70	2	3436	4	1	31.5	4
1	1	55.33	4	173	5	77	5	25.73	3	2	7	3	2	0	97	8	80	4	99	5	70	2	4201	6	2	34.8	4
1	1	55.32	4	153.7	3	57.3	3	24.26	3	2	6	2	1	0	87	8	78.5	4	88	4	75	3	3181	4	3	36.3	5
1	1	55.32	4	174.9	5	86.9	6	28.41	4	8	8	4	3	0	102.5	8	97	6	101	6	78	3	3898	5	2	43.4	6
1	1	55.32	4	175	5	72.3	5	23.61	2	2	8	4	3	0	87	8	72	4	90	4	84	4	5055	8	3	50.5	8
1	1	55.32	4	184	6	73	5	21.56	2	1	9	5	2	0	93	8	80	4	98	5	67	2	3800	5	1	49	7
1	1	55.31	4	170.6	5	82.5	6	28.35	4	1	7.5	4	2	0	93.5	8	88.5	5	100	5	68	2	3920	5	2	50.2	8
1	1	55.31	4	167.1	4	69.2	4	24.78	3	1	8	4	3	0	90.5	8	86	5	96.5	5	66	1	3491	4	2	48.1	7
1	1	55.31	4	162.1	4	67.8	4	25.8	3	2	7	3	3	0	96.5	8	84.5	5	94	5	75	3	3687	5	1	45.1	7
0	1	55.31	4	168.1	4	66.5	4	23.53	2	3	9	5	2	0	88	8	74	4	88	4	111	5	3240	4	3	44.6	6
1	1	55.3	4	162.5	4	71.8	5	27.19	3	2	6	2	2	2	97	8	91.2	6	95	5	84	4	3121	4	3	34.7	4
1	1	55.3	4	162.1	4	63.4	4	24.13	3	1	5.5	2	3	0	92	8	89	5	95	5	96	5	2887	3	3	38.4	5
1	1	55.29	4	168.9	4	70.4	5	24.68	3	1	8	4	2	0	94	8	86	5	95	5	81	4	1800	1	3	50.4	8
1	1	55.28	4	171.3	5	82.2	6	28.01	4	1	8	4	3	0	95	8	92	6	105	6	78	3	3430	4	3	65.2	9
0	1	55.28	4	171.7	5	74.6	5	25.3	3	2	8	4	3	0	94	8	89	5	101	6	82	4	4608	7	3	61.8	9
1	1	55.27	4	178.9	5	90.8	7	28.37	4	1	4	1	3	3	102.3	8	97	6	105	6	72	2	3668	5	1	56.9	9
1	1	55.27	4	161.2	4	57	3	21.94	2	1	7	3	2	0	80.5	8	71.3	4	82.5	4	80	3	2170	2	3	38.2	5
0	1	55.27	4	159.4	3	53.9	3	21.21	2	1	8	4	3	2	88.5	8	77.5	4	88.5	4	70	2	2729	3	3	43.8	6
1	1	55.27	4	155	3	62.5	4	26.01	3	2	8	4	3	0	85	8	80	4	90	4	72	2	1763	1	3	28.3	3
1	1	55.26	4	160.2	4	69.3	4	27	3	1	8	4	3	0	92.5	8	84.5	5	96	5	58	1	3311	4	3	44.1	6
0	1	55.26	4	174.9	5	52.8	3	17.26	1	1	8	4	2	0	82.5	8	65	3	87	4	66	1	3392	4	1	45.2	7
1	1	55.25	4	169.4	4	73	5	25.44	3	1	7	3	2	0	89	8	83	5	97	5	75	3	3815	5	3	49.2	7
1	1	55.25	4	159.4	3	51.5	3	20.27	2	1	6	2	2	0	88	8	70	3	86	4	72	2	3759	5	3	50.3	8
0	1	55.25	4	165.7	4	66.7	4	24.29	3	6	7	3	1	2	91.1	8	88	5	96	5	75	3	2654	3	2	40.9	6
1	1	55.24	4	157.7	3	62.2	4	25.01	3	4	8	4	3	0	90	8	88	5	88	4	68	2	2800	3	3	45.8	7
1	1	55.24	4	165.5	4	74.4	5	27.16	3	1	8	4	3	2	93	8	87	5	97	5	108	5	3234	4	2	45	6
1	1	55.24	4	166.5	4	71.9	5	25.94	3	1	7	3	2	0	91.7	8	88.3	5	102.4	6	68	2	1238	1	2	50.7	8
1	1	55.24	4	168.5	4	74	5	26.06	3	1	8.5	5	2	0	85	8	74	4	88	4	85	4	3145	4	2	45	6
0	1	55.24	4	167	4	63.2	4	22.66	2	1	8	4	2	0	80	8	82	5	84	4	87	4	3582	5	2	46.8	7
0	1	55.22	4	173	5	70	4	23.39	2	2	7.5	4	3	0	85	8	79	4	90	4	65	1	3980	5	2	35	4
1	1	55.22	4	167.3	4	70	4	25.01	3	4	8	4	3	0	93.5	8	86	5	93	5	75	3	3094	4	3	51.6	8
1	1	55.21	4	166.5	4	62.5	4	22.55	2	1	9	5	3	0	93.5	8	82	5	95	5	67	2	3157	4	1	42.8	6
1	1	55.21	4	166.6	4	66.6	4	24	2	1	7	3	2	0	97	8	81	5	97	5	86	4	3756	5	3	38.8	5
0	1	55.21	4	162	4	64	4	24.39	3	2	8.5	5	2	0	80	8	80	4	82	4	80	3	3245	4	1	38.4	5
1	1	55.21	4	166.5	4	68.1	4	24.57	3	2	6	2	2	2	92	8	86	5	95	5	66	1	2899	3	3	48.7	7
0	1	55.19	4	178.9	5	82.7	6	25.84	3	4	7	3	2	1	99	8	102	7	100	5	72	2	3046	4	3	54.5	8
1	1	55.18	4	171.7	5	81	6	27.48	3	4	7	3	2	1	102	8	99	6	105	6	70	2	4091	6	3	34.8	4
0	1	55.18	4	165.7	4	62.3	4	22.69	2	1	8	4	2	0	88	8	78	4	103	6	63	1	2860	3	2	37	5
1	1	55.16	4	172.9	5	77.8	5	26.02	3	1	10	6	3	1	94.5	8	86	5	96	5	77	3	2072	2	3	45	6
1	1	55.15	4	162.6	4	82.2	6	31.09	4	1	6.5	3	2	0	101	8	97	6	103	6	79	3	3265	4	3	43.7	6
1	1	55.15	4	175.3	5	95.8	7	31.17	4	1	8	4	3	0	103	8	95	6	100	5	68	2	2833	3	1	59.3	9
0	1	55.14	4	169.4	4	78.9	5	27.49	3	1	7	3	2	0	95	8	91	6	99	5	72	2	2529	3	3	48.9	7
1	1	55.13	4	174	5	85	6	28.08	4	1	8	4	3	1	107	8	99	6	108	6	72	2	3085	4	3	49.5	7
1	1	55.13	4	169.3	4	85.2	6	29.73	4	2	10	6	3	0	106.5	8	107	7	103	6	50	1	2534	3	2	36.6	5
0	1	55.12	4	169.1	4	71	5	24.83	3	1	9	5	3	0	94	8	91	6	99	5	75	3	1910	1	2	33.4	4
0	1	55.12	4	162.1	4	69.1	4	26.3	3	2	7	3	2	0	93	8	84	5	98	5	63	1	1580	1	3	36.7	5
0	1	55.11	4	173.3	5	84.8	6	28.24	4	3	6.5	3	2	0	102	8	105	7	102	6	72	2	3086	4	2	42.6	6
1	1	55.11	4	164.9	4	58.8	3	21.62	2	1	5	1	1	0	87	8	82	5	89	4	100	5	2902	3	3	39	5
1	1	55.11	4	174.6	5	70.4	5	23.09	2	1	7	3	3	0	93	8	87	5	98	5	72	2	3659	5	3	42.9	6
1	1	55.11	4	168.1	4	62.5	4	22.12	2	1	5	1	1	0	88	8	81	5	85	4	72	2	3672	5	3	43.2	6
0	1	55.11	4	171.2	5	75.1	5	25.62	3	3	7.5	4	2	0	91.2	8	80.1	5	93.4	5	75	3	3279	4	2	31	4
1	1	55.1	4	176.6	5	90.2	7	28.92	4	1	6.5	3	2	0	102.3	8	101.1	7	109.3	6	66	1	2422	2	3	38.4	5
1	1	55.1	4	161.8	4	61.8	4	23.61	2	3	10	6	2	0	87	8	80	4	93	5	72	2	2773	3	3	46.8	7
1	1	55.09	4	170	4	85	6	29.41	4	2	7	3	2	3	100	8	100	6	105	6	75	3	2701	3	2	52.4	8
1	1	55.07	4	174	5	75	5	24.77	3	1	7	3	3	2	96.4	8	92.5	6	99.6	5	79	3	2251	2	2	30.6	4
1	1	55.07	4	173.7	5	81.8	6	27.11	3	2	7.5	4	3	2	100	8	95	6	100	5	88	5	3830	5	1	52.8	8
1	1	55.07	4	164.6	4	62.6	4	23.11	2	1	9.5	6	3	0	93	8	87	5	95	5	72	2	3732	5	2	43.2	6
1	1	55.06	4	161.9	4	90	6	34.34	4	1	5.5	2	2	0	109	8	113	8	108	6	76	3	2323	2	3	46.5	7
0	1	55.06	4	174	5	69	4	22.79	2	3	8	4	2	0	79	8	72	4	89	4	75	3	2700	3	3	42.1	6
0	1	55.06	4	163.4	4	61.3	4	22.96	2	1	8.5	5	2	0	88	8	74	4	92	5	80	3	3009	4	2	45.3	7
1	1	55.06	4	169.5	4	84	6	29.24	4	1	6	2	3	0	103.5	8	100	6	105	6	70	2	2440	2	3	43.3	6
1	1	55.05	4	167.7	4	71.3	5	25.35	3	1	8	4	2	0	88	8	83	5	95	5	96	5	2026	2	3	56.6	9
1	1	55.04	4	170.6	5	70.2	5	24.12	3	2	10	6	2	1	95	8	92	6	101	6	80	3	3165	4	2	37.6	5
1	1	55.04	4	170	4	76.6	5	26.51	3	1	8	4	3	0	94	8	90	5	101	6	78	3	4080	6	3	54.1	8
0	1	55.04	4	169.8	4	69.7	4	24.17	3	1	6	2	2	0	87.5	8	84.5	5	97	5	75	3	2512	3	2	53	8
1	1	55.04	4	169.8	4	85.6	6	29.69	4	2	8	4	2	0	100	8	100	6	108	6	68	2	3572	5	3	43.5	6
1	1	55.03	4	176.5	5	62.5	4	20.06	2	3	7	3	2	0	81.5	8	75	4	91	5	75	3	3060	4	1	45.5	7
1	1	55.02	4	171.4	5	79.9	5	27.2	3	1	7	3	3	0	95	8	94.5	6	99.5	5	76	3	2595	3	2	15.1	1
0	1	55.02	4	157.3	3	61.6	4	24.9	3	1	6	2	3	1	90	8	85	5	91	5	66	1	3090	4	2	38.8	5
1	1	55.01	4	163.4	4	61.7	4	23.11	2	1	7	3	3	0	89	8	78	4	91	5	72	2	3320	4	3	37.1	5
1	1	55	4	175	5	84.8	6	27.69	3	3	9	5	3	1	100	8	96	6	101	6	76	3	4126	6	3	40.7	6
1	1	55	4	168.2	4	68.9	4	24.35	3	1	8.5	5	3	0	92	8	86	5	98	5	76	3	3668	5	2	44	6
1	1	55	4	166.7	4	80.8	6	29.08	4	5	9	5	3	0	92	8	103	7	98	5	72	2	3725	5	3	55.6	9
1	1	55	4	169.8	4	77	5	26.71	3	1	8	4	3	2	100	8	101	7	97	5	80	3	4987	7	2	36.9	5
1	1	55	4	168.9	4	74.3	5	26.05	3	3	9	5	3	0	91.5	8	92	6	104.5	6	74	3	3492	4	2	45.6	7
1	1	55	4	167.7	4	66.7	4	23.72	2	1	8	4	3	0	93	8	88	5	92	5	85	4	3032	4	1	49.1	7
0	1	54.99	4	166.5	4	90.6	7	32.68	4	1	8	4	2	0	89.2	8	79.1	4	93.5	5	85	4	2960	3	3	40.9	6
1	1	54.97	4	170.9	5	71.5	5	24.48	3	1	8	4	2	0	92	8	90	5	100	5	68	2	3277	4	2	48.9	7
1	1	54.96	4	165.7	4	61.2	4	22.29	2	1	8	4	3	0	92	8	80	4	77	3	95	5	3592	5	3	36.6	5
0	1	54.96	4	166.6	4	63.5	4	22.88	2	1	8	4	2	1	93	8	85	5	97	5	92	5	3678	5	3	42.5	6
1	1	54.96	4	168.9	4	63.4	4	22.22	2	1	6	2	3	0	88.5	8	75.5	4	91	5	86	4	4397	6	3	33.9	4
1	1	54.95	4	169	4	69	4	24.16	3	3	9.5	6	2	0	98	8	89	5	92	5	70	2	1922	1	2	51.1	8
1	1	54.95	4	167.7	4	76.1	5	27.06	3	1	8	4	2	0	94	8	98	6	102	6	72	2	2151	2	3	51.1	8
1	1	54.94	4	166.6	4	57.9	3	20.86	2	1	5.5	2	2	0	93	8	86	5	87	4	100	5	3340	4	3	40.8	6
0	1	54.94	4	173.5	5	67.4	4	22.39	2	1	6	2	3	0	94	8	88	5	96	5	68	2	4339	6	2	55	8
1	1	54.94	4	170.9	5	73.2	5	25.06	3	1	7.5	4	1	0	93.5	8	85.8	5	96	5	70	2	3120	4	3	50.2	8
1	1	54.94	4	174.1	5	79.5	5	26.23	3	3	6	2	2	0	99	8	87	5	95	5	72	2	3817	5	3	58.8	9
0	1	54.93	4	160.9	4	73.8	5	28.51	4	2	8	4	3	0	100.2	8	101.3	7	102.9	6	93	5	3262	4	2	37.5	5
1	1	54.92	4	170.1	5	69.7	4	24.09	3	1	7	3	3	0	95	8	85	5	91	5	72	2	4262	6	3	51.5	8
1	1	54.92	4	168.9	4	96.4	7	33.79	4	1	7	3	2	0	108	8	113	8	114	7	78	3	2054	2	2	42.5	6
1	1	54.89	4	181	6	85	6	25.95	3	4	9	5	2	0	87	8	79	4	106	6	75	3	3010	4	1	30.1	4
0	1	54.89	4	168.5	4	57	3	20.08	2	3	7	3	3	0	83	8	73	4	87	4	78	3	3021	4	2	40.5	6
1	1	54.88	4	171.7	5	69.3	4	23.51	2	1	7	3	2	1	95	8	88	5	94	5	88	5	2067	2	1	50	7
0	1	54.87	4	174.2	5	62.6	4	20.63	2	4	7	3	2	1	84	8	75	4	91	5	74	3	3364	4	3	44.5	6
1	1	54.87	4	176	5	70	4	22.6	2	1	8	4	2	0	99	8	98	6	96	5	76	3	4012	6	1	50	7
1	1	54.87	4	165.8	4	71.2	5	25.9	3	2	6	2	2	1	95	8	84	5	91	5	85	4	2205	2	3	42.3	6
0	1	54.87	4	166.4	4	48.5	2	17.52	1	1	8	4	2	0	80	8	69	3	85	4	88	5	3397	4	1	38.3	5
0	1	54.87	4	162	4	42.3	2	16.12	1	8	2	1	3	0	75	8	55	2	78	3	88	5	2208	2	1	39	5
0	1	54.86	4	162.1	4	73.3	5	27.9	3	1	8	4	2	0	93.4	8	92.1	6	100.5	6	81	4	3820	5	3	46.7	7
0	1	54.85	4	160.6	4	64.6	4	25.05	3	1	8	4	3	0	91	8	86	5	100	5	86	4	2809	3	3	36.4	5
1	1	54.84	4	172.6	5	73	5	24.5	3	1	7.5	4	2	0	90	8	87	5	99	5	68	2	4045	6	3	48.3	7
1	1	54.83	4	181.7	6	72.4	5	21.93	2	3	8	4	3	0	83.5	8	72.1	4	94.7	5	79	3	3225	4	2	38.9	5
1	1	54.83	4	171.4	5	76.5	5	26.04	3	1	7	3	2	1	107	8	98	6	103	6	90	5	2877	3	3	29.5	3
1	1	54.82	4	166	4	70	4	25.4	3	1	6	2	3	0	92	8	90	5	96	5	68	2	3627	5	3	46.2	7
0	1	54.82	4	164	4	71	5	26.4	3	3	7	3	2	0	101	8	95	6	104	6	80	3	3462	4	3	49.3	7
0	1	54.82	4	168.5	4	69.2	4	24.37	3	1	8	4	3	0	90	8	85	5	94	5	75	3	2984	3	3	52.4	8
1	1	54.81	4	175.4	5	76.4	5	24.83	3	1	7	3	2	0	94	8	86	5	101	6	63	1	3145	4	3	44.1	6
1	1	54.81	4	165.3	4	69.5	4	25.44	3	3	7.5	4	2	0	94.2	8	87.6	5	95.7	5	82	4	3618	5	3	46.1	7
1	1	54.81	4	174.3	5	74.3	5	24.46	3	1	7.5	4	3	0	89	8	78	4	90.5	5	72	2	3720	5	2	50.8	8
1	1	54.8	4	157.3	3	68.9	4	27.85	3	3	7.5	4	2	0	82	8	87	5	99	5	78	3	2377	2	3	34.3	4
1	1	54.8	4	159.3	3	71	5	27.98	3	3	7.5	4	2	0	91	8	86	5	95	5	69	2	1316	1	3	34.5	4
1	1	54.8	4	166	4	65	4	23.59	2	3	8.9	5	2	0	85	8	80	4	101	6	70	2	4462	6	1	45.7	7
1	1	54.8	4	174	5	70	4	23.12	2	3	9	5	2	0	90	8	76	4	90	4	68	2	4080	6	3	50	7
1	1	54.8	4	164	4	70	4	26.03	3	3	9	5	2	0	84	8	80	4	102	6	75	3	4098	6	1	43.7	6
1	1	54.79	4	165.3	4	61.3	4	22.43	2	1	8	4	2	0	88	8	84	5	92	5	68	2	2943	3	1	36.8	5
1	1	54.79	4	167.7	4	60.3	4	21.44	2	1	7.5	4	3	0	89	8	85	5	91	5	77	3	3719	5	2	43.3	6
0	1	54.79	4	166	4	67.9	4	24.64	3	1	8	4	3	0	88	8	85	5	86	4	70	2	1527	1	3	33.6	4
0	1	54.78	4	163.7	4	55.4	3	20.67	2	1	8	4	3	0	80	8	70	3	82	4	78	3	3217	4	2	49.7	7
1	1	54.78	4	172.6	5	72	5	24.17	3	1	8	4	2	0	99	8	83	5	93	5	90	5	2951	3	3	54.6	8
1	1	54.78	4	156.6	3	60.6	4	24.71	3	1	8	4	3	0	89	8	83	5	94	5	64	1	2202	2	3	38.7	5
1	1	54.78	4	170	4	68	4	23.53	2	2	8	4	2	0	92	8	88	5	90	4	72	2	3624	5	1	40	5
1	1	54.78	4	166	4	71	5	25.77	3	3	8	4	2	1	101	8	92	6	107	6	80	3	3360	4	3	40.1	6
1	1	54.78	4	167.8	4	70.2	5	24.93	3	3	8	4	2	0	87	8	90	5	98	5	67	2	2520	3	3	38.4	5
1	1	54.77	4	169.5	4	73.3	5	25.51	3	1	7.5	4	3	0	96.2	8	85.8	5	98.1	5	70	2	4050	6	3	46.6	7
1	1	54.76	4	163.7	4	78.1	5	29.14	4	1	7	3	2	0	101	8	95	6	100	5	70	2	2666	3	3	38	5
1	1	54.76	4	159	3	50	2	19.78	2	1	8	4	2	0	82	8	70	3	86	4	76	3	1706	1	3	38.9	5
1	1	54.76	4	170.1	5	84.3	6	29.14	4	1	8	4	3	0	98	8	96.5	6	103	6	80	3	3345	4	3	52.4	8
1	1	54.76	4	161.3	4	63.6	4	24.44	3	3	7	3	2	0	95	8	86	5	91	5	78	3	3141	4	2	40.8	6
1	1	54.76	4	165.4	4	62.7	4	22.92	2	2	5	1	1	0	87	8	78	4	92	5	90	5	3062	4	3	40.1	6
1	1	54.75	4	166.5	4	64.4	4	23.23	2	1	7	3	2	1	89	8	78	4	90	4	92	5	2611	3	2	40.3	6
0	1	54.75	4	170.2	5	63	4	21.75	2	1	6	2	3	0	90.5	8	79.5	4	91.5	5	73	2	2888	3	3	37.8	5
0	1	54.74	4	176	5	72	5	23.24	2	1	6.5	3	2	0	99	8	98	6	97	5	78	3	3678	5	1	47	7
0	1	54.73	4	177	5	86	6	27.45	3	3	8	4	2	0	92	8	79	4	93	5	78	3	2781	3	3	15	1
0	1	54.73	4	176.6	5	79.7	5	25.56	3	1	6	2	3	2	108	8	94	6	97	5	70	2	2368	2	1	45.8	7
1	1	54.72	4	180	5	70	4	21.6	2	4	8	4	2	0	91	8	80	4	95	5	68	2	3900	5	2	50.9	8
1	1	54.71	4	180	5	78	5	24.07	3	1	8	4	2	0	92	8	78	4	94	5	66	1	4001	6	2	56	9
1	1	54.7	4	177	5	81	6	25.85	3	3	8	4	2	0	97	8	82	5	99	5	75	3	2872	3	3	48	7
1	1	54.7	4	172.5	5	86.4	6	29.04	4	3	7.5	4	3	0	103	8	97	6	106	6	76	3	3205	4	1	53.8	8
1	1	54.7	4	155.3	3	77.4	5	32.09	4	1	6	2	2	0	100	8	96	6	104	6	66	1	1436	1	3	17.2	1
1	1	54.7	4	168.5	4	70.7	5	24.9	3	3	8	4	2	0	94	8	93	6	100	5	82	4	2807	3	3	41	6
1	1	54.7	4	168.5	4	70.7	5	24.9	3	3	8	4	2	0	94	8	93	6	100	5	82	4	2807	3	3	41	6
1	1	54.7	4	166	4	59	3	21.41	2	3	8	4	2	0	96	8	82	5	104	6	76	3	3220	4	3	49.1	7
1	1	54.69	4	167.3	4	65.7	4	23.47	2	2	8	4	2	0	86	8	80	4	96	5	72	2	2394	2	3	50.8	8
1	1	54.69	4	167.3	4	65.7	4	23.47	2	2	8	4	2	0	86	8	80	4	96	5	72	2	2394	2	3	50.8	8
1	1	54.69	4	167.3	4	70.1	5	25.05	3	1	8	4	2	0	89	8	92	6	96	5	68	2	2921	3	1	36.1	5
1	1	54.68	4	177	5	80	5	25.54	3	3	7	3	2	1	96	8	80	4	100	5	75	3	3032	4	2	42.8	6
1	1	54.68	4	160.9	4	62.3	4	24.06	3	3	6	2	2	0	96	8	84	5	94	5	84	4	3604	5	3	31	4
1	1	54.68	4	166.5	4	78.2	5	28.21	4	3	7	3	3	2	95	8	92	6	101	6	70	2	2411	2	3	45.1	7
1	1	54.67	4	165	4	64.6	4	23.73	2	1	8	4	2	0	90	8	81	5	90	4	64	1	1646	1	2	53.3	8
1	1	54.66	4	164.5	4	71.3	5	26.35	3	1	8.5	5	3	0	79	8	76	4	90	4	75	3	3672	5	3	43.4	6
0	1	54.65	4	164.2	4	72.6	5	26.93	3	1	7	3	1	0	92	8	92	6	95	5	76	3	1980	1	3	37.1	5
1	1	54.65	4	170	4	65	4	22.49	2	1	9	5	2	1	97	8	100	6	100	5	90	5	3166	4	3	38.8	5
1	1	54.64	4	176.9	5	75.4	5	24.09	3	1	7	3	3	0	103	8	99	6	105	6	80	3	4728	7	3	52.4	8
1	1	54.64	4	166.1	4	75.9	5	27.51	3	1	5	1	1	1	94	8	93.5	6	100	5	71	2	3830	5	2	42.3	6
1	1	54.63	4	176	5	82	6	26.47	3	1	8	4	3	0	98	8	97	6	99	5	82	4	4002	6	3	56	9
1	1	54.63	4	168.2	4	64.2	4	22.69	2	2	7.5	4	2	0	89	8	87	5	95	5	86	4	2450	2	2	42.3	6
1	1	54.62	4	165.3	4	74.3	5	27.19	3	2	8	4	3	1	94	8	94	6	98	5	118	5	2985	3	1	39.6	5
1	1	54.62	4	166.9	4	78	5	28	4	1	9	5	3	0	99	8	94	6	98	5	58	1	2451	2	3	46.2	7
1	1	54.62	4	160.2	4	66.5	4	25.91	3	4	8	4	1	0	93.5	8	90	5	93	5	80	3	3163	4	2	45.9	7
1	1	54.61	4	170.5	5	73.3	5	25.21	3	2	8	4	2	1	96	8	93	6	98	5	80	3	3827	5	2	44.1	6
0	1	54.61	4	174.1	5	61.2	4	20.19	2	3	7	3	2	0	87.5	8	83.5	5	90.3	5	84	4	3686	5	3	37.4	5
1	1	54.61	4	165.4	4	73.3	5	26.79	3	2	7	3	3	0	90	8	80	4	93	5	72	2	2350	2	3	42.9	6
1	1	54.6	4	162.9	4	58.4	3	22.01	2	1	7	3	2	0	86	8	83	5	94	5	86	4	2867	3	3	41.9	6
0	1	54.6	4	178	5	78.5	5	24.78	3	2	7	3	3	2	90	8	85	5	95	5	72	2	2158	2	3	63.2	9
1	1	54.59	4	183.8	6	72.4	5	21.43	2	1	7	3	3	0	93	8	79	4	98	5	64	1	5164	8	1	57.1	9
1	1	54.59	4	161.5	4	59.2	3	22.7	2	1	8	4	2	0	87.3	8	82.7	5	94.5	5	96	5	4127	6	2	46	7
1	1	54.59	4	167.3	4	70.4	5	25.15	3	3	8	4	3	0	97	8	87.5	5	96	5	68	2	3399	4	3	48	7
0	1	54.59	4	179.3	5	85.1	6	26.47	3	2	7	3	1	2	98.5	8	97.5	6	108.5	6	82	4	4088	6	3	74.6	9
0	1	54.59	4	179.3	5	85.1	6	26.47	3	2	7	3	1	2	98.5	8	97.5	6	108.5	6	82	4	4088	6	3	74.6	9
1	1	54.59	4	172.5	5	65.8	4	22.11	2	1	6.5	3	3	0	96.5	8	80	4	90	4	81	4	3801	5	2	46.9	7
1	1	54.58	4	176.6	5	89.9	6	28.83	4	1	7	3	2	2	100	8	96	6	99	5	92	5	3490	4	2	59.3	9
1	1	54.58	4	163.3	4	69.1	4	25.91	3	1	8	4	3	1	95	8	91	6	91	5	84	4	2900	3	3	45.6	7
0	1	54.58	4	169.8	4	71.1	5	24.66	3	2	7	3	2	1	97	8	82	5	95	5	71	2	4290	6	2	46.1	7
1	1	54.57	4	159.8	3	72.7	5	28.47	4	1	6	2	2	0	95	8	92	6	97	5	84	4	1570	1	3	37	5
0	1	54.57	4	177.6	5	85.2	6	27.01	3	2	7.5	4	2	0	98	8	90.1	6	99.2	5	75	3	3725	5	2	46.1	7
1	1	54.56	4	167.7	4	72.2	5	25.67	3	3	6	2	3	0	96	8	91	6	99	5	80	3	3161	4	3	40.6	6
1	1	54.55	4	156.8	3	72.6	5	29.53	4	1	9	5	2	0	92	8	84	5	100	5	72	2	2748	3	3	33.5	4
1	1	54.55	4	175.3	5	71.5	5	23.27	2	1	6.5	3	2	0	94	8	80	4	102	6	80	3	3920	5	2	50.8	8
0	1	54.55	4	166.6	4	65	4	23.42	2	1	9.5	6	3	0	95	8	88	5	96	5	70	2	4036	6	2	36	5
0	1	54.55	4	172.1	5	69.3	4	23.4	2	3	8.5	5	2	0	94.2	8	80.1	5	95	5	74	3	3180	4	2	41	6
1	1	54.54	4	174.9	5	71	5	23.21	2	2	8	4	3	0	90	8	85.5	5	103	6	76	3	3571	5	2	52.4	8
1	1	54.53	4	168.7	4	88.8	6	31.2	4	1	8	4	3	0	104	8	100	6	105	6	72	2	3116	4	3	47.9	7
0	1	54.53	4	176.2	5	78.1	5	25.16	3	3	8.5	5	2	0	94.1	8	86.3	5	97.5	5	75	3	3869	5	2	54.2	8
1	1	54.52	4	168.5	4	78.3	5	27.58	3	3	8	4	2	0	99	8	95	6	100	5	83	4	2443	2	3	53	8
1	1	54.52	4	168.5	4	78.3	5	27.58	3	3	8	4	2	0	99	8	95	6	100	5	83	4	2443	2	3	53	8
1	1	54.5	4	165	4	70	4	25.71	3	3	7	3	2	0	88	8	76	4	98	5	79	3	3462	4	3	45.9	7
1	1	54.5	4	163.3	4	66.7	4	25.01	3	1	7	3	3	0	94.5	8	95	6	97.5	5	72	2	3162	4	2	49.4	7
1	1	54.5	4	163.4	4	76.8	5	28.76	4	1	10	6	2	0	102	8	103	7	98	5	72	2	2370	2	2	35.6	5
1	1	54.49	4	175.6	5	80	5	25.94	3	3	13	9	2	0	110.4	8	120	8	135	9	108	5	2215	2	3	80.7	9
0	1	54.49	4	176	5	73	5	23.57	2	1	8	4	3	0	99	8	92	6	100	5	70	2	3973	5	3	46.5	7
1	1	54.49	4	182	6	73	5	22.04	2	1	8	4	3	0	93	8	80	4	95	5	64	1	4900	7	2	59	9
1	1	54.48	4	164.1	4	60	3	22.28	2	1	7	3	2	0	88	8	80	4	90	4	76	3	2966	3	3	42.3	6
0	1	54.48	4	172.6	5	70.3	5	23.6	2	3	7	3	2	2	97.5	8	85	5	97	5	64	1	3271	4	3	56.7	9
1	1	54.48	4	168.5	4	78.9	5	27.79	3	3	8	4	3	1	90	8	90	5	95	5	64	1	2522	3	3	42.8	6
1	1	54.48	4	155.8	3	51	3	21.01	2	3	10	6	3	0	84	8	81	5	83	4	84	4	2449	2	3	35.6	5
1	1	54.48	4	170.2	5	88.8	6	30.65	4	2	7	3	1	0	104.5	8	104	7	106.3	6	70	2	2049	2	1	56.4	9
1	1	54.47	4	171	5	70	4	23.94	2	3	8	4	2	1	102	8	98	6	106	6	75	3	2978	3	3	40.1	6
0	1	54.47	4	173	5	70.4	5	23.52	2	2	7.5	4	2	0	94	8	81	5	94.5	5	60	1	4714	7	2	35	4
1	1	54.47	4	160.1	4	63.5	4	24.77	3	1	8.5	5	3	0	84.5	8	79.6	4	95.9	5	72	2	2960	3	2	45.6	7
1	1	54.46	4	169	4	70	4	24.51	3	3	9	5	2	0	90	8	83	5	104	6	72	2	4552	7	1	47.4	7
1	1	54.46	4	171.4	5	70.4	5	23.96	2	1	8	4	3	0	89	8	81	5	96	5	66	1	3799	5	1	38	5
1	1	54.46	4	169.3	4	67.8	4	23.65	2	1	8	4	3	0	93.5	8	83	5	97	5	84	4	3535	5	2	47	7
0	1	54.45	4	174	5	69	4	22.79	2	2	9	5	2	0	94	8	80	4	104	6	70	2	2018	2	2	27.2	3
0	1	54.45	4	170.5	5	65.3	4	22.46	2	3	8	4	2	0	93.2	8	80.1	5	94	5	70	2	3790	5	3	41	6
1	1	54.45	4	155.7	3	55.7	3	22.98	2	1	7	3	2	0	91.5	8	81	5	91	5	78	3	3090	4	2	31.3	4
1	1	54.45	4	163.3	4	68.3	4	25.61	3	1	10	6	3	0	99	8	89	5	92	5	93	5	3172	4	2	40.7	6
0	1	54.44	4	159.4	3	67.3	4	26.49	3	1	7	3	2	0	92	8	90	5	90	4	72	2	1019	1	3	36.3	5
1	1	54.43	4	165	4	90.3	7	33.17	4	2	7	3	3	0	102	8	106	7	103	6	87	4	3116	4	3	42.7	6
1	1	54.42	4	171.4	5	83.3	6	28.35	4	1	6	2	2	1	109	8	106	7	104	6	72	2	2325	2	3	58	9
1	1	54.41	4	162.6	4	57.6	3	21.79	2	2	6	2	2	0	87	8	75.5	4	88.5	4	74	3	3088	4	3	14.3	1
0	1	54.41	4	164.1	4	42	2	15.6	1	3	7.5	4	2	0	90.1	8	91.1	6	93.3	5	68	2	4006	6	2	52.3	8
1	1	54.4	4	163.5	4	77.3	5	28.92	4	1	7.5	4	2	1	94	8	83	5	96	5	70	2	2725	3	2	42.1	6
1	1	54.39	4	155.7	3	55.6	3	22.93	2	1	6	2	3	1	82	8	72	4	92	5	70	2	1942	1	2	21.1	2
0	1	54.37	4	168.9	4	63.9	4	22.4	2	1	9.5	6	3	0	92	8	98	6	82	4	70	2	3250	4	2	42.3	6
1	1	54.37	4	169	4	81.6	6	28.57	4	6	4	1	1	0	90	8	79	4	100	5	71	2	2575	3	2	45	6
1	1	54.37	4	169.7	4	76.7	5	26.63	3	1	8	4	2	1	96	8	98	6	93	5	86	4	3574	5	2	43	6
1	1	54.37	4	169.7	4	76.7	5	26.63	3	1	8	4	2	1	96	8	98	6	93	5	86	4	3574	5	2	43	6
1	1	54.37	4	180	5	79	5	24.38	3	3	8	4	2	0	97	8	82	5	99	5	78	3	3648	5	3	54.5	8
0	1	54.36	4	168.9	4	63.9	4	22.4	2	1	9.5	6	3	0	92	8	98	6	82	4	70	2	3250	4	2	42.3	6
1	1	54.36	4	166.5	4	72	5	25.97	3	1	8	4	2	0	96	8	93	6	98	5	84	4	2879	3	2	45.2	7
1	1	54.36	4	166.5	4	72	5	25.97	3	1	8	4	2	0	96	8	93	6	98	5	84	4	2879	3	2	45.2	7
1	1	54.36	4	172.9	5	96.2	7	32.18	4	1	10	6	2	1	110	8	109	7	110	6	90	5	3062	4	3	45.5	7
1	1	54.36	4	165.3	4	67.9	4	24.85	3	1	7	3	2	1	88	8	78	4	89	4	77	3	3349	4	2	43.9	6
1	1	54.34	4	165.3	4	75.2	5	27.52	3	1	6	2	2	0	103	8	88.1	5	99.5	5	76	3	3540	5	3	49.7	7
0	1	54.34	4	167.7	4	56.8	3	20.2	2	2	7	3	2	0	78	8	70	3	92	5	78	3	3864	5	2	47.4	7
0	1	54.34	4	167.7	4	56.8	3	20.2	2	2	7	3	2	0	78	8	70	3	92	5	78	3	3864	5	2	47.4	7
1	1	54.34	4	165.8	4	74	5	26.92	3	1	7	3	3	0	98	8	98	6	99	5	62	1	3650	5	2	42	6
1	1	54.33	4	156.2	3	52.4	3	21.48	2	1	7	3	3	0	81	8	76	4	85	4	72	2	2100	2	3	27.8	3
1	1	54.33	4	170.9	5	76.4	5	26.16	3	1	7	3	2	0	101.5	8	99	6	101	6	74	3	2373	2	2	21.7	2
1	1	54.33	4	172.1	5	71.6	5	24.17	3	3	8	4	2	0	92	8	91	6	94	5	76	3	4425	6	3	41.8	6
1	1	54.32	4	168.7	4	65.8	4	23.12	2	1	7.5	4	3	0	87	8	74	4	89	4	92	5	3866	5	3	48.5	7
1	1	54.32	4	168.6	4	78.9	5	27.76	3	1	5	1	3	0	103	8	101	7	101	6	72	2	3220	4	2	39.9	5
1	1	54.31	4	169	4	77	5	26.96	3	2	7	3	3	2	98	8	97	6	105	6	78	3	3175	4	3	44.5	6
1	1	54.3	4	168.1	4	74.4	5	26.33	3	2	7	3	3	1	94	8	92	6	100	5	86	4	4091	6	3	38.7	5
0	1	54.3	4	163.3	4	60.2	4	22.57	2	1	7	3	3	0	87	8	75	4	86	4	75	3	4667	7	2	51.7	8
1	1	54.3	4	171.3	5	74.9	5	25.53	3	1	6	2	1	2	101	8	96	6	99	5	66	1	3739	5	1	34.5	4
1	1	54.29	4	162.5	4	66.1	4	25.03	3	5	8	4	3	2	91.1	8	85.7	5	99.2	5	88	5	3378	4	2	35.1	5
1	1	54.28	4	166	4	69	4	25.04	3	1	6	2	2	0	90	8	82	5	94	5	75	3	3435	4	2	39.5	5
1	1	54.28	4	161.2	4	69.3	4	26.67	3	2	9	5	1	0	91.3	8	90.2	6	97.5	5	78	3	3164	4	2	42.8	6
1	1	54.28	4	176.1	5	99.6	7	32.12	4	1	7	3	2	0	108.5	8	108	7	111	7	65	1	1823	1	2	10.3	1
0	1	54.28	4	169.7	4	53.1	3	18.44	1	1	10	6	3	0	82	8	65	3	87	4	73	2	2130	2	1	41.9	6
1	1	54.26	4	169.4	4	65.9	4	22.96	2	2	6	2	2	0	97	8	84	5	93	5	72	2	3951	5	2	54.2	8
1	1	54.26	4	166.6	4	66.7	4	24.03	3	1	6	2	3	2	92.5	8	84	5	94	5	84	4	3446	4	3	52.4	8
1	1	54.26	4	171.2	5	63.9	4	21.8	2	1	7.5	4	3	0	88.2	8	80.7	5	97.5	5	87	4	2583	3	2	35.4	5
0	1	54.25	4	179.8	5	75.1	5	23.23	2	2	8	4	2	0	93	8	77	4	94	5	61	1	5080	8	3	55.5	9
0	1	54.25	4	180	5	56.6	3	17.47	1	3	7	3	2	0	85	8	73	4	82	4	72	2	2947	3	3	39.5	5
1	1	54.25	4	166.2	4	60.5	4	21.9	2	1	7	3	3	0	93.5	8	78.2	4	90.6	5	78	3	2490	2	3	44.3	6
0	1	54.25	4	160.6	4	62.5	4	24.23	3	2	10	6	3	0	90	8	81	5	93	5	70	2	2905	3	3	15.2	1
0	1	54.22	4	168.9	4	63.9	4	22.4	2	1	9.5	6	3	0	92	8	98	6	82	4	70	2	3250	4	2	42.3	6
1	1	54.22	4	169.8	4	79.5	5	27.57	3	3	8	4	2	0	100	8	97	6	99	5	74	3	2762	3	3	27	3
1	1	54.22	4	173	5	75	5	25.06	3	1	8	4	2	0	100	8	107	7	105	6	87	4	3264	4	1	54.5	8
1	1	54.21	4	161.4	4	83.7	6	32.13	4	1	8	4	1	0	107	8	104	7	106	6	71	2	3027	4	2	34.4	4
1	1	54.21	4	161.3	4	67.8	4	26.06	3	1	8	4	3	0	94.8	8	92.9	6	98.2	5	78	3	2646	3	1	41.6	6
1	1	54.2	4	163	4	64.2	4	24.16	3	2	7	3	3	0	97	8	84	5	91	5	69	2	2521	3	2	47.1	7
1	1	54.19	4	167.3	4	72.9	5	26.05	3	2	8	4	2	0	87	8	76	4	96	5	80	3	3455	4	3	55.9	9
1	1	54.18	4	171	5	77.5	5	26.5	3	1	7.5	4	3	0	94	8	91	6	99	5	78	3	3950	5	3	51	8
1	1	54.18	4	166	4	62.2	4	22.57	2	1	8.5	5	2	0	90	8	74	4	91	5	66	1	3063	4	2	24.6	2
0	1	54.18	4	165	4	70.8	5	26.01	3	1	7	3	3	0	94	8	85	5	91	5	70	2	2259	2	3	34.4	4
1	1	54.18	4	172.9	5	75	5	25.09	3	1	9	5	3	0	96	8	90.7	6	84.5	4	72	2	2392	2	2	40.8	6
1	1	54.17	4	165	4	72.9	5	26.78	3	2	5	1	2	2	102	8	90	5	101	6	76	3	2883	3	2	54.6	8
1	1	54.16	4	166	4	64	4	23.23	2	3	7	3	2	0	102	8	96	6	108	6	75	3	3018	4	3	54.2	8
1	1	54.16	4	168.5	4	68.5	4	24.13	3	1	9	5	3	0	93	8	84	5	100.5	6	60	1	3490	4	2	46.9	7
1	1	54.16	4	164	4	71	5	26.4	3	3	8	4	2	0	101	8	98	6	107.4	6	77	3	3008	4	3	43.3	6
1	1	54.15	4	165.8	4	70.6	5	25.68	3	2	6.5	3	1	0	98.8	8	94.9	6	96.5	5	72	2	1560	1	1	33.2	4
1	1	54.15	4	173	5	72	5	24.06	3	1	7	3	2	0	93.5	8	87	5	99	5	60	1	2817	3	2	52.3	8
1	1	54.15	4	166.9	4	58.1	3	20.86	2	2	7.5	4	2	2	87	8	75	4	90	4	86	4	4034	6	1	51.9	8
0	1	54.13	4	159.4	3	60.8	4	23.93	2	2	7	3	1	0	87	8	84	5	93.2	5	62	1	3688	5	1	45	6
1	1	54.13	4	160.5	4	64.6	4	25.08	3	3	8	4	2	1	94	8	84	5	92	5	80	3	3128	4	2	36.9	5
1	1	54.13	4	168	4	67.8	4	24.02	3	1	8	4	2	0	93	8	96	6	105	6	79	3	3230	4	3	35.4	5
1	1	54.13	4	166.5	4	67.5	4	24.35	3	2	8	4	2	0	99.1	8	88.7	5	99.5	5	87	4	2218	2	2	42.1	6
1	1	54.13	4	165.7	4	70.9	5	25.82	3	1	6.5	3	3	0	93.5	8	89	5	95	5	91	5	3664	5	2	47.2	7
1	1	54.13	4	169.3	4	58.7	3	20.48	2	1	7	3	3	0	88	8	79	4	91	5	68	2	4224	6	2	35.5	5
0	1	54.12	4	161	4	56.7	3	21.87	2	1	9	5	2	1	84	8	80	4	92	5	85	4	3580	5	2	45	6
1	1	54.12	4	173.8	5	77.5	5	25.66	3	3	8	4	2	0	97	8	96	6	103	6	72	2	3652	5	3	39.5	5
0	1	54.12	4	163.7	4	57.1	3	21.31	2	1	8.5	5	3	0	88	8	75	4	88	4	75	3	3388	4	1	46.6	7
0	1	54.12	4	157.3	3	59.1	3	23.89	2	1	9.5	6	3	0	87	8	81	5	91	5	60	1	1620	1	2	45.6	7
1	1	54.12	4	167.8	4	79.8	5	28.34	4	3	8	4	3	0	95	8	90	5	95	5	72	2	3828	5	1	56.1	9
1	1	54.11	4	171	5	68	4	23.26	2	3	8	4	2	0	101	8	92	6	96	5	76	3	3428	4	3	34	4
1	1	54.1	4	167	4	65	4	23.31	2	4	9	5	2	0	99	8	81	5	99	5	70	2	2410	2	1	27.2	3
1	1	54.1	4	165.4	4	66	4	24.13	3	2	6	2	3	0	89.5	8	81	5	91.5	5	90	5	3226	4	2	53.2	8
1	1	54.1	4	151.2	3	73.3	5	32.06	4	3	8	4	3	0	86	8	102	7	105	6	79	3	2200	2	2	29.5	3
1	1	54.09	4	168.6	4	73.3	5	25.79	3	3	7	3	2	0	92	8	83	5	99	5	69	2	3900	5	2	51.8	8
0	1	54.08	4	176.7	5	76.2	5	24.41	3	1	7	3	2	0	94	8	79	4	101	6	61	1	4000	5	1	55	8
0	1	54.08	4	166.5	4	67.8	4	24.46	3	1	6	2	1	0	91	8	83	5	95	5	72	2	3400	4	2	49.6	7
1	1	54.05	4	169.3	4	88.4	6	30.84	4	1	6	2	1	0	103	8	106	7	110	6	106	5	1570	1	3	44.6	6
1	1	54.05	4	173.2	5	88.4	6	29.47	4	1	8	4	3	0	100	8	104	7	100	5	74	3	3482	4	3	52	8
1	1	54.05	4	164.2	4	62.8	4	23.29	2	2	8	4	2	0	93	8	82.5	5	95	5	77	3	3818	5	2	42.6	6
1	1	54.05	4	169	4	72.6	5	25.42	3	3	8	4	2	0	91	8	82	5	95	5	84	4	2940	3	3	50	7
1	1	54.03	4	167.3	4	75.4	5	26.94	3	1	8	4	3	0	101	8	92	6	99	5	72	2	3184	4	2	77.8	9
1	1	54.01	4	168.6	4	64.4	4	22.66	2	3	9	5	2	0	91	8	97	6	92	5	72	2	3061	4	3	48.7	7
1	1	54	4	164.5	4	89.5	6	33.07	4	3	8	4	3	0	100	8	94	6	102.5	6	90	5	3075	4	3	46.4	7
1	1	54	4	163.3	4	74.8	5	28.05	4	2	6	2	1	0	95	8	92	6	98	5	58	1	2849	3	2	36.1	5
0	1	54	4	172.6	5	71.3	5	23.93	2	2	6	2	2	0	120	8	92	6	105	6	110	5	3500	4	3	41.9	6
1	1	53.99	4	175	5	91.2	7	29.78	4	1	7	3	3	0	103	8	99	6	104	6	89	5	3829	5	3	60.4	9
1	1	53.99	4	172	5	79.5	5	26.87	3	1	8	4	3	0	97	8	101	7	103	6	70	2	2954	3	3	48.9	7
1	1	53.99	4	167.4	4	76.8	5	27.41	3	1	8	4	2	0	103	8	94.5	6	102	6	80	3	3151	4	3	49.5	7
1	1	53.98	4	167.2	4	58.3	3	20.85	2	3	4	1	1	0	78	8	68	3	84	4	90	5	921	1	1	35.6	5
1	1	53.98	4	168.2	4	73.8	5	26.09	3	8	7	3	3	1	89	8	85	5	93	5	58	1	2768	3	3	53.7	8
1	1	53.98	4	170.6	5	74.8	5	25.7	3	3	8.5	5	1	0	98	8	90	5	95	5	89	5	3295	4	3	59.8	9
1	1	53.97	4	174.5	5	67.2	4	22.07	2	1	7.5	4	2	0	84	8	78	4	93	5	84	4	3483	4	3	43.1	6
1	1	53.96	4	165.8	4	71.9	5	26.16	3	3	6	2	1	0	95	8	84	5	97	5	82	4	3006	4	3	42.8	6
1	1	53.96	4	165.8	4	71.9	5	26.16	3	3	6	2	1	0	95	8	84	5	97	5	82	4	3006	4	3	42.8	6
0	1	53.96	4	169.2	4	71.5	5	24.97	3	1	8	4	2	0	95	8	92	6	86	4	84	4	2258	2	3	44.6	6
1	1	53.96	4	168.9	4	74.7	5	26.19	3	1	8	4	3	0	99	8	98	6	101	6	70	2	1782	1	1	33.2	4
1	1	53.94	4	160.6	4	71.2	5	27.61	3	1	7	3	3	0	92	8	91	6	101	6	60	1	2639	3	3	35.7	5
0	1	53.94	4	169.8	4	76.6	5	26.57	3	1	8	4	2	0	103	8	98	6	106	6	84	4	3218	4	3	36.8	5
1	1	53.94	4	171.3	5	64.2	4	21.88	2	1	8.5	5	3	0	85	8	87	5	93	5	72	2	3798	5	3	41.7	6
1	1	53.94	4	179.4	5	72.2	5	22.43	2	2	9	5	3	0	96	8	79	4	93	5	72	2	4323	6	3	47.9	7
1	1	53.93	4	167.4	4	63.7	4	22.73	2	4	8.5	5	2	0	88	8	80	4	87	4	76	3	1513	1	3	26.1	3
1	1	53.92	4	169.3	4	62.9	4	21.95	2	1	7	3	2	1	92	8	81	5	95	5	88	5	3683	5	1	39.5	5
1	1	53.92	4	168	4	70	4	24.8	3	2	8	4	2	0	95	8	98	6	96	5	72	2	3580	5	2	43.5	6
0	1	53.92	4	163.7	4	69.3	4	25.86	3	3	6.5	3	3	0	96	8	90	5	98	5	66	1	2647	3	3	45.9	7
0	1	53.92	4	163.7	4	69.3	4	25.86	3	3	6.5	3	3	0	96	8	90	5	98	5	66	1	2647	3	3	45.9	7
1	1	53.91	4	163.8	4	58.4	3	21.77	2	4	7	3	3	0	92	8	83.6	5	93	5	78	3	2800	3	3	39.6	5
1	1	53.9	4	167.4	4	63.3	4	22.59	2	1	9	5	3	0	85	8	76	4	83	4	78	3	3299	4	3	45.6	7
1	1	53.89	4	167.4	4	75.7	5	27.01	3	8	6	2	3	1	98.5	8	98.5	6	102.6	6	96	5	2570	3	3	46.5	7
1	1	53.89	4	161.8	4	56.1	3	21.43	2	2	5	1	3	0	84	8	68	3	88	4	120	5	2922	3	1	52.3	8
0	1	53.89	4	167	4	71.3	5	25.57	3	2	8	4	3	1	92	8	90	5	95	5	76	3	3624	5	2	42.7	6
1	1	53.89	4	171	5	62.5	4	21.37	2	2	8	4	2	0	88	8	80	4	92	5	78	3	2688	3	2	43.5	6
1	1	53.88	4	161.4	4	59.1	3	22.69	2	1	6.5	3	3	0	86.5	8	77.4	4	90.8	5	60	1	2560	3	2	37.9	5
1	1	53.88	4	162	4	68	4	25.91	3	1	7	3	2	0	95	8	90	5	101	6	98	5	2214	2	1	39.5	5
1	1	53.88	4	161	4	60.8	4	23.46	2	1	8	4	3	0	88	8	84	5	90	4	76	3	2506	3	3	47.1	7
1	1	53.87	4	168.9	4	62.5	4	21.91	2	1	6	2	3	0	92	8	80	4	91	5	74	3	4233	6	1	43.9	6
1	1	53.87	4	167.7	4	80.3	6	28.55	4	1	7	3	1	1	103.5	8	100	6	105	6	78	3	3816	5	1	46.3	7
1	1	53.87	4	190	6	88.5	6	24.52	3	3	7	3	2	0	103	8	97	6	102	6	68	2	5516	9	2	52.1	8
1	1	53.86	4	175	5	84	6	27.43	3	1	7	3	3	0	97	8	96	6	100	5	60	1	3607	5	3	54.2	8
1	1	53.85	4	166.1	4	63.6	4	23.05	2	1	7	3	3	0	91.5	8	80	4	92	5	93	5	3776	5	2	46.8	7
0	1	53.84	4	164.5	4	60	3	22.17	2	1	5	1	2	0	84	8	81	5	92	5	72	2	2267	2	2	23.1	2
1	1	53.84	4	172	5	83.9	6	28.36	4	1	7	3	2	0	102	8	92	6	103	6	68	2	4144	6	3	45.6	7
0	1	53.84	4	163.7	4	66.2	4	24.7	3	2	7.5	4	2	0	89	8	86	5	94	5	73	2	3780	5	3	62.2	9
0	1	53.84	4	151.8	3	62	4	26.91	3	5	8	4	3	0	88	8	91	6	94.5	5	110	5	1254	1	3	27.8	3
1	1	53.83	4	168	4	66	4	23.38	2	1	7	3	2	0	85	8	83	5	91	5	78	3	4020	6	2	39.7	5
1	1	53.82	4	172	5	63.1	4	21.33	2	2	7	3	2	0	92	8	73	4	89	4	89	5	4579	7	3	51.2	8
1	1	53.82	4	172	5	63.1	4	21.33	2	2	7	3	2	0	92	8	73	4	89	4	89	5	4579	7	3	51.2	8
1	1	53.82	4	161	4	69.8	4	26.93	3	2	7.5	4	1	0	95	8	92	6	96	5	98	5	2557	3	3	53.1	8
0	1	53.82	4	172.1	5	69.5	4	23.47	2	3	6.5	3	2	0	96	8	89	5	100	5	77	3	2300	2	1	47.3	7
0	1	53.8	4	169.8	4	60.3	4	20.91	2	1	8	4	2	0	85	8	74.5	4	90.5	5	68	2	2750	3	2	47.5	7
1	1	53.8	4	170.3	5	70.3	5	24.24	3	2	7	3	2	0	94.6	8	93.1	6	98.5	5	90	5	4020	6	2	53.5	8
0	1	53.8	4	164	4	56	3	20.82	2	1	8	4	2	0	84	8	73	4	90	4	68	2	2950	3	2	27.1	3
0	1	53.79	4	169	4	64.9	4	22.72	2	2	7.5	4	2	1	92	8	78	4	88	4	89	5	3950	5	2	44.8	6
1	1	53.79	4	175.7	5	86.6	6	28.05	4	3	8	4	2	0	97	8	97	6	102	6	62	1	3072	4	2	55.6	9
1	1	53.78	4	170.9	5	66.5	4	22.77	2	3	7	3	2	0	91	8	81	5	81.5	4	83	4	2345	2	1	47.2	7
1	1	53.77	4	172.9	5	71.5	5	23.92	2	1	7.5	4	3	0	97	8	90	5	96	5	75	3	3686	5	1	38.7	5
0	1	53.77	4	153	3	56	3	23.92	2	3	8	4	2	0	88	8	78	4	88	4	80	3	3116	4	2	13.4	1
0	1	53.77	4	161	4	58	3	22.38	2	1	5	1	2	1	85	8	78	4	94	5	60	1	4601	7	2	43.3	6
1	1	53.76	4	169	4	71.8	5	25.14	3	1	8	4	3	0	88.1	8	80.6	5	91.8	5	78	3	3339	4	3	47.8	7
1	1	53.76	4	169.7	4	60.2	4	20.9	2	1	7	3	3	0	88	8	74.5	4	89.5	4	93	5	3338	4	2	48	7
1	1	53.76	4	164.6	4	70.2	5	25.91	3	1	8	4	2	0	87	8	98	6	94	5	72	2	3479	4	2	50	7
1	1	53.76	4	176.6	5	86.2	6	27.64	3	1	8.5	5	2	0	106	8	98	6	108	6	98	5	3586	5	2	34	4
1	1	53.76	4	176.6	5	86.2	6	27.64	3	1	8.5	5	2	0	106	8	98	6	108	6	98	5	3586	5	2	34	4
1	1	53.73	4	166.1	4	59.3	3	21.49	2	2	6	2	2	1	95	8	78	4	89	4	76	3	3780	5	2	48.1	7
1	1	53.73	4	177.5	5	78	5	24.76	3	1	7	3	2	0	88	8	84	5	93	5	79	3	4150	6	2	37.8	5
0	1	53.73	4	159	3	62.8	4	24.84	3	3	6	2	1	0	89	8	84	5	91	5	65	1	3349	4	3	44.4	6
0	1	53.73	4	159	3	62.8	4	24.84	3	3	6	2	1	0	89	8	84	5	91	5	65	1	3349	4	3	44.4	6
1	1	53.72	4	168.4	4	75	5	26.45	3	1	6	2	3	0	98	8	98	6	99	5	90	5	3201	4	2	37.9	5
1	1	53.69	4	179	5	78.9	5	24.62	3	1	6	2	3	0	96	8	96	6	97	5	89	5	3300	4	2	57.6	9
1	1	53.68	4	180.1	6	75	5	23.12	2	3	9	5	2	0	110.6	8	110.7	8	120.8	8	108	5	3100	4	3	80.3	9
1	1	53.68	4	164.6	4	37	1	13.66	1	2	6	2	3	1	92	8	82	5	95	5	90	5	3738	5	3	41.4	6
1	1	53.68	4	171.7	5	78.1	5	26.49	3	3	6	2	1	1	96	8	93	6	100.5	6	83	4	3216	4	3	48.5	7
1	1	53.68	4	174	5	63	4	20.81	2	1	6	2	2	0	88	8	82	5	87	4	80	3	3561	5	2	41.5	6
1	1	53.68	4	152.6	3	64.5	4	27.7	3	2	8	4	2	0	92	8	89	5	95	5	90	5	2241	2	3	40.6	6
1	1	53.67	4	163.7	4	74.4	5	27.76	3	3	7	3	3	2	99	8	93	6	103	6	62	1	4110	6	1	47.8	7
1	1	53.67	4	177	5	77	5	24.58	3	4	8	4	2	0	85	8	79	4	104	6	70	2	3725	5	1	47	7
1	1	53.67	4	172.5	5	56.1	3	18.85	2	1	8.5	5	2	0	81	8	73	4	88	4	66	1	3000	3	1	46.7	7
0	1	53.66	4	170.6	5	53	3	18.21	1	4	6	2	2	0	85	8	75	4	84	4	66	1	3921	5	3	34.6	4
1	1	53.64	4	177.4	5	81	6	25.74	3	1	9	5	2	1	100	8	92	6	105	6	86	4	4557	7	3	44	6
0	1	53.64	4	171.7	5	56.8	3	19.27	2	2	8	4	2	0	80	8	70	3	85	4	78	3	2829	3	3	46.4	7
1	1	53.63	4	167.3	4	66.2	4	23.65	2	4	8.5	5	2	0	90	8	80	4	90	4	76	3	3015	4	1	43.4	6
1	1	53.63	4	152.5	3	57.4	3	24.68	3	1	7.5	4	2	0	89	8	83.5	5	92	5	73	2	2710	3	2	37.3	5
0	1	53.62	4	169.3	4	61.3	4	21.39	2	4	7	3	2	1	88.5	8	74	4	89	4	57	1	2540	3	2	42	6
1	1	53.62	4	171	5	72.5	5	24.79	3	1	7	3	3	1	99	8	92	6	95	5	70	2	2531	3	2	38.2	5
1	1	53.62	4	156	3	71	5	29.17	4	1	7	3	3	0	92.5	8	90	5	95	5	94	5	2402	2	3	34.4	4
1	1	53.61	4	177	5	69	4	22.02	2	4	9	5	2	0	99	8	81	5	103	6	72	2	2001	2	1	27	3
1	1	53.61	4	178	5	70	4	22.09	2	1	8	4	2	0	101	8	85	5	96	5	72	2	3046	4	3	37.3	5
1	1	53.59	4	167	4	63	4	22.59	2	1	8.5	5	2	0	83	8	71	4	91	5	73	2	2385	2	3	44.3	6
1	1	53.59	4	164.1	4	62.1	4	23.06	2	4	8	4	2	0	91	8	79	4	88	4	74	3	2599	3	1	46.3	7
1	1	53.59	4	164.1	4	62.1	4	23.06	2	4	8	4	2	0	91	8	79	4	88	4	74	3	2599	3	1	46.3	7
1	1	53.59	4	175.3	5	96.3	7	31.34	4	1	7	3	2	0	108	8	107	7	108	6	76	3	1444	1	2	53.9	8
0	1	53.59	4	172.2	5	74	5	24.96	3	1	6	2	2	0	95	8	79	4	92	5	68	2	3895	5	3	59.2	9
0	1	53.58	4	160.1	4	50.4	3	19.66	2	2	8	4	2	1	82	8	62	3	85	4	76	3	2785	3	2	41.2	6
1	1	53.58	4	166	4	71	5	25.77	3	3	7	3	2	0	102	8	97	6	106	6	75	3	3678	5	3	48.6	7
0	1	53.58	4	179.1	5	84	6	26.19	3	3	7.5	4	2	0	96.3	8	90.1	6	98.4	5	75	3	3758	5	2	51	8
1	1	53.58	4	167.3	4	40.7	2	14.54	1	1	7.5	4	3	0	90.8	8	88	5	93.7	5	80	3	2009	2	1	47.2	7
1	1	53.58	4	173.3	5	67.4	4	22.44	2	2	8	4	2	0	91	8	77	4	91	5	89	5	2610	3	1	61.3	9
0	1	53.58	4	163.8	4	59.9	3	22.33	2	1	8	4	3	0	80.1	8	74	4	86.7	4	70	2	2890	3	2	42.3	6
0	1	53.56	4	168.9	4	63.9	4	22.4	2	1	9.5	6	3	0	92	8	98	6	82	4	70	2	3250	4	2	42.3	6
1	1	53.56	4	163.7	4	60.3	4	22.5	2	1	7	3	3	0	86	8	78	4	93.5	5	75	3	2690	3	2	33.7	4
1	1	53.56	4	170.1	5	64.7	4	22.36	2	2	6	2	2	2	84	8	78	4	93	5	98	5	3230	4	1	45.7	7
1	1	53.55	4	166.2	4	68.1	4	24.65	3	1	8	4	3	0	94	8	84	5	92	5	73	2	3359	4	3	49	7
0	1	53.55	4	174	5	69	4	22.79	2	3	8	4	2	0	92	8	77	4	98	5	75	3	2900	3	2	48.2	7
0	1	53.55	4	168	4	61.9	4	21.93	2	1	6	2	1	0	90	8	81	5	91	5	64	1	1641	1	3	41.9	6
1	1	53.54	4	168	4	73.9	5	26.18	3	1	7.5	4	3	0	98	8	101	7	100	5	84	4	2121	2	3	49.2	7
1	1	53.54	4	168.1	4	67.5	4	23.89	2	1	9	5	3	0	93	8	81	5	95	5	84	4	3240	4	3	38.8	5
1	1	53.53	4	174.2	5	74.1	5	24.42	3	1	8	4	2	0	97	8	81	5	96	5	84	4	4439	6	2	53.7	8
1	1	53.53	4	172.1	5	84.7	6	28.6	4	1	6	2	1	0	104	8	104	7	110	6	96	5	3075	4	1	60.4	9
1	1	53.53	4	168.9	4	76	5	26.64	3	1	7	3	1	0	100	8	90.5	6	99	5	74	3	2501	3	3	40.7	6
1	1	53.53	4	176	5	61.7	4	19.92	2	1	7	3	2	0	87	8	79	4	93	5	80	3	3495	4	2	38.4	5
1	1	53.53	4	166.6	4	67.1	4	24.18	3	3	7	3	2	0	88	8	80	4	96	5	72	2	4206	6	3	54.6	8
0	1	53.52	4	165.3	4	59.4	3	21.74	2	1	7.5	4	2	0	85	8	76	4	92	5	76	3	3191	4	3	36.4	5
0	1	53.52	4	165.3	4	59.4	3	21.74	2	1	7.5	4	2	0	85	8	76	4	92	5	76	3	3191	4	3	36.4	5
1	1	53.52	4	167.3	4	67.1	4	23.97	2	2	7	3	1	1	88	8	83	5	92	5	88	5	3560	5	1	42.3	6
1	1	53.52	4	165.7	4	73.7	5	26.84	3	1	8	4	2	0	95	8	94	6	104	6	64	1	2690	3	2	43.8	6
1	1	53.52	4	167.7	4	81.6	6	29.02	4	8	9.5	6	1	1	100	8	94	6	103	6	84	4	4207	6	3	51.7	8
1	1	53.51	4	168.2	4	77.5	5	27.39	3	1	8	4	3	0	87	8	83	5	95	5	93	5	2663	3	3	43.7	6
1	1	53.51	4	171.3	5	61.9	4	21.09	2	1	8	4	3	0	85	8	80	4	82	4	89	5	2806	3	3	35.1	5
1	1	53.51	4	162.9	4	80.5	6	30.34	4	2	6	2	3	0	104.5	8	97	6	98.5	5	81	4	3329	4	2	50.1	8
1	1	53.51	4	171.7	5	82.4	6	27.95	3	1	7	3	1	0	102.5	8	102	7	123	8	78	3	2660	3	1	56.1	9
1	1	53.5	4	168.2	4	73.9	5	26.12	3	2	7.5	4	2	0	97	8	90	5	100	5	72	2	3365	4	3	53.7	8
1	1	53.5	4	172.1	5	70.6	5	23.84	2	3	6	2	3	0	91.5	8	85	5	97	5	72	2	3326	4	3	56	9
1	1	53.5	4	174.6	5	81	6	26.57	3	4	8	4	2	0	99	8	89	5	99.9	5	73	2	3265	4	3	21	2
1	1	53.49	4	159.8	3	65.2	4	25.53	3	1	6	2	1	1	92	8	85	5	97	5	120	5	2443	2	3	41	6
0	1	53.48	4	166.5	4	59.2	3	21.35	2	2	8	4	2	0	88	8	88	5	91	5	68	2	896	1	3	30.2	4
0	1	53.48	4	163.8	4	65	4	24.23	3	3	9	5	2	0	93	8	78	4	94	5	80	3	3368	4	2	39.5	5
1	1	53.47	4	166.5	4	69.5	4	25.07	3	1	8	4	3	0	99	8	86	5	97	5	90	5	3036	4	3	43.8	6
1	1	53.47	4	175	5	79.9	5	26.09	3	3	6.5	3	3	0	92	8	94	6	98	5	78	3	3504	5	3	57.8	9
1	1	53.46	4	163	4	63.5	4	23.9	2	3	5	1	1	2	83	8	78	4	90	4	62	1	3710	5	3	39.1	5
1	1	53.46	4	170.9	5	66	4	22.6	2	3	8	4	2	0	86	8	80	4	89.5	4	62	1	3194	4	2	39.4	5
1	1	53.46	4	172.1	5	74.6	5	25.19	3	2	7	3	2	0	98	8	93	6	100	5	72	2	3820	5	1	45.9	7
1	1	53.46	4	167	4	79.2	5	28.4	4	3	8	4	3	0	99	8	97	6	102	6	84	4	3046	4	2	38.8	5
1	1	53.46	4	167	4	72	5	25.82	3	3	8	4	2	0	87	8	81	5	96	5	90	5	3648	5	2	60.1	9
1	1	53.46	4	164.5	4	60.7	4	22.43	2	1	4	1	2	3	89	8	81.5	5	93.5	5	82	4	4134	6	3	50.1	8
1	1	53.46	4	164.6	4	65.1	4	24.03	3	4	8	4	3	0	94.4	8	82.5	5	93.8	5	78	3	4565	7	3	49.2	7
1	1	53.45	4	163.7	4	67.9	4	25.34	3	1	8	4	3	0	94.5	8	84	5	96.5	5	88	5	3281	4	3	38.6	5
1	1	53.45	4	170.1	5	67.2	4	23.23	2	3	8	4	2	0	85.4	8	86.7	5	95.3	5	82	4	3283	4	2	54.4	8
1	1	53.44	4	172	5	71.1	5	24.03	3	1	8	4	2	0	89	8	87	5	83	4	93	5	4115	6	3	56.6	9
1	1	53.43	4	164.2	4	71	5	26.33	3	1	7	3	3	0	92.8	8	90.2	6	95.1	5	72	2	3247	4	3	41.8	6
1	1	53.43	4	170.5	5	67.2	4	23.12	2	1	7.5	4	2	1	91	8	87	5	90	4	67	2	5483	8	3	45	6
1	1	53.43	4	167.4	4	90.8	7	32.4	4	1	10	6	2	0	108	8	112	8	102	6	96	5	2562	3	1	42.4	6
1	1	53.42	4	167.4	4	63	4	22.48	2	1	8	4	3	0	85	8	87	5	96	5	86	4	2829	3	3	30.8	4
1	1	53.42	4	172	5	80.4	6	27.18	3	4	8	4	1	0	96.3	8	86	5	97.6	5	72	2	3526	5	3	28.9	3
1	1	53.42	4	177.7	5	80.7	6	25.56	3	1	8	4	3	2	96	8	97	6	109	6	100	5	3207	4	3	45.1	7
1	1	53.42	4	177.7	5	80.7	6	25.56	3	1	8	4	3	2	96	8	97	6	109	6	100	5	3207	4	3	45.1	7
1	1	53.42	4	169.3	4	77.2	5	26.93	3	1	8	4	3	0	92	8	88	5	97	5	84	4	2538	3	2	54.7	8
1	1	53.41	4	173	5	91	7	30.41	4	3	10	6	3	0	108	8	104	7	107	6	86	4	2691	3	3	54	8
1	1	53.39	4	164	4	70	4	26.03	3	3	8	4	2	1	96	8	90	5	99	5	78	3	3982	5	2	42.4	6
0	1	53.39	4	170.5	5	65.5	4	22.53	2	3	9.5	6	2	0	68	8	74	4	82	4	80	3	3008	4	1	43	6
0	1	53.39	4	168.9	4	63.9	4	22.4	2	1	9.5	6	3	1	92	8	98	6	82	4	70	2	3250	4	2	42.3	6
0	1	53.39	4	168.9	4	63.9	4	22.4	2	1	9.5	6	3	0	92	8	98	6	82	4	70	2	3250	4	2	42.3	6
1	1	53.39	4	169.8	4	94.3	7	32.71	4	1	6	2	3	0	105	8	103	7	112	7	71	2	3741	5	2	49.8	7
0	1	53.39	4	177	5	69	4	22.02	2	3	8	4	2	0	96	8	82	5	96	5	75	3	3872	5	1	52.1	8
0	1	53.39	4	168.7	4	67.3	4	23.65	2	1	7	3	3	0	89	8	83	5	94	5	70	2	3740	5	3	49.6	7
1	1	53.38	4	170	4	79	5	27.34	3	1	6	2	3	2	106	8	88	5	97	5	60	1	4449	6	2	52.5	8
0	1	53.38	4	171.3	5	58.5	3	19.94	2	3	7	3	2	0	83	8	78.5	4	89	4	80	3	2441	2	3	30.8	4
1	1	53.37	4	167	4	67.5	4	24.2	3	1	8	4	2	2	94.5	8	82.3	5	91.6	5	90	5	3665	5	3	56.1	9
0	1	53.37	4	168.9	4	63.4	4	22.22	2	1	9.5	6	3	0	92	8	98	6	82	4	70	2	3250	4	2	42.3	6
1	1	53.37	4	165.7	4	65	4	23.67	2	5	6	2	1	0	97	8	78	4	92	5	84	4	3520	5	3	36.8	5
0	1	53.37	4	168.9	4	63.9	4	22.4	2	1	9.5	6	3	0	92	8	98	6	82	4	70	2	3250	4	2	42.3	6
1	1	53.37	4	167.5	4	72	5	25.66	3	1	8	4	3	1	98	8	88	5	98	5	70	2	4341	6	2	38.6	5
0	1	53.35	4	162.9	4	67.3	4	25.36	3	1	8	4	2	0	92	8	90	5	104	6	75	3	3394	4	2	40.3	6
0	1	53.35	4	162.9	4	67.3	4	25.36	3	1	8	4	2	0	92	8	90	5	104	6	75	3	3394	4	2	40.3	6
0	1	53.35	4	172.6	5	70.5	5	23.67	2	2	8	4	2	1	97	8	92	6	104	6	72	2	3790	5	3	47.8	7
0	1	53.34	4	171	5	68	4	23.26	2	5	10	6	2	1	110	8	94	6	98	5	78	3	2987	3	3	36	5
0	1	53.34	4	170.7	5	76.5	5	26.25	3	1	6	2	1	0	100	8	98	6	97	5	88	5	3713	5	3	32.8	4
1	1	53.34	4	172	5	86	6	29.07	4	3	8	4	2	0	105	8	96	6	110	6	96	5	2567	3	2	43	6
1	1	53.33	4	169.4	4	65.4	4	22.79	2	2	7	3	2	1	86	8	81	5	80	3	90	5	2807	3	3	54.7	8
1	1	53.33	4	177	5	76	5	24.26	3	3	7	3	2	0	101	8	98	6	104	6	79	3	3624	5	3	52.1	8
1	1	53.32	4	170	4	74.2	5	25.67	3	4	8	4	2	0	96.2	8	87.5	5	96.8	5	76	3	3520	5	3	32	4
1	1	53.32	4	165	4	70	4	25.71	3	1	8	4	2	1	90	8	95	6	95	5	80	3	2920	3	3	32.7	4
1	1	53.32	4	156.9	3	56.2	3	22.83	2	1	8	4	2	0	87	8	83	5	93	5	72	2	2086	2	3	36.6	5
1	1	53.32	4	156.9	3	56.2	3	22.83	2	1	8	4	2	0	87	8	83	5	93	5	72	2	2086	2	3	36.6	5
0	1	53.3	4	174.1	5	78.6	5	25.93	3	1	8	4	2	1	101	8	92	6	99.5	5	70	2	3905	5	1	53.5	8
1	1	53.3	4	169	4	67	4	23.46	2	1	9	5	3	0	88	8	80	4	90	4	76	3	2606	3	3	46	7
0	1	53.3	4	174.6	5	78.1	5	25.62	3	3	8	4	2	0	94.2	8	80.4	5	95	5	75	3	3562	5	2	36.8	5
1	1	53.3	4	166.2	4	65.1	4	23.57	2	1	9	5	3	0	93.5	8	81.5	5	92.5	5	74	3	1580	1	1	38.5	5
0	1	53.29	4	166.9	4	57.7	3	20.71	2	1	8	4	3	0	86	8	70	3	96	5	72	2	3951	5	3	53.4	8
0	1	53.29	4	170.6	5	67.4	4	23.16	2	1	8	4	3	0	94	8	96	6	97	5	64	1	3422	4	1	33.7	4
1	1	53.29	4	174.1	5	86.9	6	28.67	4	2	7	3	2	3	100	8	93	6	103	6	80	3	3617	5	3	54.9	8
0	1	53.28	4	168.9	4	63.9	4	22.4	2	1	9.5	6	3	0	92	8	98	6	82	4	70	2	3250	4	2	42.3	6
1	1	53.28	4	170	4	72	5	24.91	3	1	7.5	4	3	0	87	8	84	5	96	5	98	5	3298	4	2	46.4	7
0	1	53.28	4	172.1	5	74.9	5	25.29	3	1	7	3	3	0	97	8	93.5	6	100	5	70	2	4072	6	2	42.9	6
1	1	53.27	4	165.7	4	86.8	6	31.61	4	1	7	3	2	0	106	8	107	7	112	7	66	1	2932	3	2	46.3	7
1	1	53.27	4	165.7	4	86.8	6	31.61	4	1	7	3	2	0	106	8	107	7	112	7	66	1	2932	3	2	46.3	7
1	1	53.26	4	178	5	82	6	25.88	3	3	8	4	2	0	98	8	90.1	6	99.6	5	75	3	3120	4	3	37	5
1	1	53.25	4	166.1	4	74.9	5	27.15	3	4	8.5	5	3	1	100	8	91	6	96	5	94	5	3053	4	2	46.7	7
0	1	53.25	4	168.5	4	82.2	6	28.95	4	1	8	4	2	0	99	8	102	7	105	6	96	5	3284	4	2	47	7
0	1	53.25	4	168.5	4	82.2	6	28.95	4	1	8	4	2	0	99	8	102	7	105	6	96	5	3284	4	2	47	7
0	1	53.24	4	175	5	80.5	6	26.29	3	2	10	6	2	0	73.5	8	82	5	88	4	80	3	3016	4	2	45	6
1	1	53.24	4	169.3	4	66.9	4	23.34	2	1	8	4	2	0	91	8	81	5	93	5	70	2	2934	3	3	52.6	8
1	1	53.24	4	176.6	5	74	5	23.73	2	4	7	3	3	0	101.3	8	90.2	6	98.7	5	86	4	4900	7	3	52.2	8
1	1	53.22	4	170	4	76.6	5	26.51	3	3	8	4	2	0	90	8	82	5	85	4	84	4	4150	6	2	57.9	9
1	1	53.21	4	179	5	97	7	30.27	4	1	8.5	5	3	0	112	8	107.5	7	113	7	66	1	3031	4	3	38.7	5
1	1	53.2	4	170	4	64	4	22.15	2	1	7	3	2	0	92	8	83	5	90	4	70	2	3240	4	2	40	5
1	1	53.19	4	165.8	4	60.4	4	21.97	2	3	5	1	1	0	87	8	80	4	92	5	80	3	3504	5	2	50.6	8
0	1	53.19	4	170.5	5	68.8	4	23.67	2	3	7.5	4	2	0	92	8	85	5	95	5	70	2	3112	4	2	44	6
1	1	53.19	4	179	5	80	5	24.97	3	3	8	4	2	0	97	8	82	5	99.6	5	78	3	3742	5	3	51.7	8
0	1	53.19	4	165	4	68.4	4	25.12	3	8	7	3	1	0	95	8	91	6	99	5	81	4	3200	4	3	60.3	9
1	1	53.19	4	169.7	4	65.7	4	22.81	2	1	8	4	2	0	94	8	80	4	93	5	96	5	3571	5	2	49.7	7
1	1	53.19	4	165	4	61	4	22.41	2	1	5	1	3	0	86	8	84	5	88	4	72	2	3250	4	2	42.4	6
1	1	53.18	4	172.9	5	66.4	4	22.21	2	1	7	3	2	0	90	8	87	5	101	6	71	2	3220	4	2	35.4	5
1	1	53.18	4	166.9	4	62.7	4	22.51	2	1	7.5	4	3	0	91	8	86	5	92	5	80	3	3961	5	3	34.9	4
1	1	53.18	4	164.5	4	85.1	6	31.45	4	1	9	5	2	0	106	8	98	6	106	6	78	3	3031	4	1	52.7	8
0	1	53.17	4	173.7	5	61.6	4	20.42	2	2	7.5	4	2	0	86	8	76	4	92	5	73	2	1547	1	3	43.5	6
1	1	53.17	4	166.2	4	73.5	5	26.61	3	2	8	4	2	0	97	8	90	5	100	5	68	2	1473	1	2	40.1	6
1	1	53.17	4	166.2	4	73.5	5	26.61	3	2	8	4	2	0	97	8	90	5	100	5	68	2	1473	1	2	40.1	6
1	1	53.16	4	176.1	5	83.5	6	26.93	3	1	8	4	2	1	103	8	95	6	103.5	6	79	3	2355	2	2	52.9	8
1	1	53.16	4	168	4	76	5	26.93	3	1	7.5	4	1	2	97	8	94	6	99	5	80	3	3430	4	2	47.9	7
0	1	53.14	4	177	5	85	6	27.13	3	1	9	5	3	0	79.5	8	80	4	87.5	4	80	3	3020	4	2	40	5
0	1	53.14	4	170	4	70	4	24.22	3	2	7	3	2	0	90	8	85	5	95	5	68	2	2876	3	2	43.6	6
1	1	53.13	4	176	5	72	5	23.24	2	5	8	4	3	1	114	8	98	6	99	5	78	3	2980	3	2	39	5
1	1	53.13	4	176.9	5	69.6	4	22.24	2	1	10	6	2	0	94	8	85	5	90	4	62	1	5166	8	3	59.1	9
1	1	53.13	4	175.5	5	80	5	25.97	3	5	7	3	3	0	72.5	8	75	4	84	4	120	5	2990	3	2	40	5
1	1	53.12	4	173	5	69.3	4	23.15	2	1	8	4	2	0	83	8	88	5	100	5	61	1	2997	3	3	36.1	5
0	1	53.12	4	171	5	69.7	4	23.84	2	1	6.5	3	3	0	93	8	84	5	90	4	78	3	3988	5	3	46.2	7
0	1	53.12	4	168.9	4	63.9	4	22.4	2	1	9.5	6	3	1	92	8	98	6	82	4	70	2	3250	4	2	42.3	6
1	1	53.12	4	163.7	4	63.6	4	23.73	2	1	6	2	3	0	89	8	80	4	93	5	64	1	2406	2	3	42.7	6
1	1	53.12	4	168.5	4	65	4	22.89	2	2	7	3	1	0	93.5	8	86.5	5	100	5	72	2	4165	6	3	23.7	2
1	1	53.12	4	167.3	4	75.9	5	27.12	3	2	7	3	1	0	95	8	91	6	100	5	84	4	3521	5	3	54.6	8
1	1	53.11	4	164.9	4	67.3	4	24.75	3	1	8	4	2	1	92	8	89	5	94	5	72	2	2992	3	3	32.8	4
0	1	53.11	4	172.1	5	68.7	4	23.2	2	1	8	4	3	0	91	8	82	5	95	5	60	1	3814	5	3	46.6	7
0	1	53.1	4	171.7	5	70.4	5	23.88	2	1	8	4	2	0	91	8	87	5	98	5	72	2	3114	4	3	49.7	7
1	1	53.09	4	173.2	5	86.2	6	28.74	4	4	8	4	2	2	105	8	95	6	103	6	78	3	2915	3	2	51.2	8
1	1	53.09	4	166	4	67	4	24.31	3	3	8	4	2	0	97	8	88	5	98	5	75	3	3092	4	3	50.1	8
0	1	53.08	4	162.6	4	80.9	6	30.6	4	1	8.5	5	3	0	102	8	100	6	101	6	78	3	2299	2	1	51.9	8
1	1	53.08	4	175.8	5	69.4	4	22.46	2	2	7.5	4	2	2	82	8	77	4	95	5	57	1	3727	5	3	45.5	7
1	1	53.08	4	168.2	4	64.7	4	22.87	2	1	7	3	3	0	95	8	87	5	94.4	5	80	3	2058	2	3	41.4	6
1	1	53.08	4	161.7	4	68.7	4	26.27	3	3	8	4	3	0	87	8	86	5	98	5	85	4	2858	3	3	43.6	6
1	1	53.08	4	161.7	4	68.7	4	26.27	3	3	8	4	3	0	87	8	86	5	98	5	85	4	2858	3	3	43.6	6
1	1	53.06	4	170	4	79	5	27.34	3	4	8	4	2	0	100	8	94	6	90	4	70	2	3373	4	1	45.7	7
1	1	53.06	4	172.6	5	75.3	5	25.28	3	5	7.5	4	1	0	97	8	87.4	5	99.1	5	78	3	3265	4	3	23.8	2
1	1	53.04	4	158.2	3	62.5	4	24.97	3	1	6	2	1	0	88	8	75	4	92	5	64	1	3520	5	3	40.5	6
1	1	53.04	4	159.4	3	70.3	5	27.67	3	1	6	2	2	0	100	8	94	6	98	5	60	1	2417	2	2	46.4	7
1	1	53.04	4	174.7	5	89.9	6	29.46	4	1	8	4	2	0	102.3	8	105	7	102	6	74	3	3299	4	3	53.3	8
0	1	53.03	4	163.4	4	73	5	27.34	3	3	8	4	2	0	94.1	8	88.2	5	96.3	5	70	2	3879	5	2	51.2	8
0	1	53.02	4	158.6	3	59.7	3	23.73	2	1	7	3	2	2	89	8	74	4	89	4	70	2	3717	5	3	43	6
0	1	53.02	4	169.3	4	64.2	4	22.4	2	3	6.5	3	3	1	91	8	82	5	88	4	75	3	4065	6	2	48.5	7
0	1	53.02	4	168.6	4	60.2	4	21.18	2	1	6	2	3	0	89	8	77	4	85	4	96	5	3339	4	3	35.7	5
1	1	53.02	4	164.1	4	72.5	5	26.92	3	1	6	2	1	1	97	8	95	6	99	5	88	5	3415	4	3	44.2	6
1	1	53.01	4	168	4	55	3	19.49	2	1	7	3	2	0	80	8	68	3	86	4	79	3	1315	1	2	37	5
1	1	53.01	4	164	4	70	4	26.03	3	1	7.5	4	2	0	95	8	98	6	101	6	75	3	2139	2	3	39.6	5
1	1	53.01	4	168.5	4	75.3	5	26.52	3	1	7.5	4	3	0	95	8	93	6	95	5	70	2	2455	2	3	39	5
1	1	53.01	4	164.2	4	74.4	5	27.59	3	5	8.5	5	2	0	94	8	93	6	103.5	6	68	2	2124	2	2	26.2	3
0	1	53	4	173.8	5	57.7	3	19.1	2	1	8.5	5	2	0	83.1	8	68.3	3	89.9	4	72	2	3146	4	2	42.4	6
1	1	52.99	4	169.3	4	69.3	4	24.18	3	1	10	6	3	0	96	8	88	5	92	5	66	1	3762	5	3	48.2	7
1	1	52.99	4	175	5	66	4	21.55	2	1	8	4	2	0	91	8	74	4	94	5	88	5	4271	6	3	53	8
1	1	52.99	4	166.5	4	67.5	4	24.35	3	4	8	4	3	0	86.7	8	90	5	94	5	72	2	3415	4	3	46.1	7
1	1	52.99	4	158.9	3	73.5	5	29.11	4	1	8	4	3	0	86	8	93	6	95	5	84	4	7076	9	3	44.7	6
1	1	52.99	4	175.8	5	63.5	4	20.55	2	1	7	3	2	0	80	8	80	4	87	4	85	4	3725	5	3	56.5	9
1	1	52.96	4	169	4	70	4	24.51	3	3	8	4	2	0	87	8	82	5	99	5	72	2	4221	6	2	43.7	6
1	1	52.95	4	172	5	74.5	5	25.18	3	2	7.5	4	2	0	99	8	89	5	102	6	70	2	3659	5	3	42.2	6
0	1	52.95	4	178.9	5	92.6	7	28.93	4	1	8.5	5	2	0	101	8	107	7	98	5	81	4	2771	3	3	46.3	7
1	1	52.94	4	171	5	69	4	23.6	2	4	8	4	2	0	95	8	85	5	99	5	70	2	2200	2	1	27.2	3
1	1	52.94	4	167.4	4	71.4	5	25.48	3	2	8	4	3	1	93.2	8	87.5	5	104.2	6	61	1	3742	5	2	50.3	8
1	1	52.94	4	169	4	72	5	25.21	3	2	7	3	3	0	82	8	79	4	82	4	70	2	3260	4	2	36.5	5
1	1	52.94	4	169.4	4	83.9	6	29.24	4	1	4	1	1	0	100	8	92	6	99	5	80	3	3884	5	3	60.5	9
1	1	52.94	4	167.7	4	67	4	23.82	2	1	7	3	2	3	91	8	81	5	95	5	62	1	2096	2	2	30.6	4
1	1	52.94	4	175.1	5	69	4	22.5	2	1	8	4	2	0	93	8	87	5	97	5	64	1	2729	3	3	55.4	9
1	1	52.94	4	170.1	5	93.8	7	32.42	4	1	8	4	2	0	103	8	96	6	101	6	72	2	4028	6	3	52.1	8
1	1	52.93	4	165.3	4	63.6	4	23.28	2	2	8	4	3	0	87	8	86	5	94	5	85	4	3368	4	3	59.1	9
1	1	52.93	4	170.5	5	66	4	22.7	2	2	8	4	3	0	86	8	78	4	92	5	87	4	2872	3	2	47	7
1	1	52.93	4	171.3	5	76.1	5	25.93	3	1	6.5	3	3	0	92.1	8	89	5	97.9	5	90	5	4540	7	2	51.3	8
1	1	52.92	4	156.5	3	57.2	3	23.35	2	1	7.5	4	3	0	90	8	77	4	85	4	66	1	3564	5	2	40.9	6
1	1	52.92	4	174.5	5	70.3	5	23.09	2	3	8	4	2	0	97.5	8	83.2	5	94.5	5	72	2	3562	5	3	45.1	7
1	1	52.91	4	171	5	66	4	22.57	2	2	7	3	1	0	94	8	86.5	5	100	5	72	2	3040	4	2	43	6
1	1	52.91	4	163.4	4	86.5	6	32.4	4	3	8	4	2	0	105	8	105.1	7	109.3	6	90	5	2304	2	2	51.4	8
0	1	52.9	4	166	4	81.8	6	29.69	4	3	8	4	2	1	90	8	95	6	90	4	74	3	1922	1	2	43	6
1	1	52.9	4	157.7	3	65.2	4	26.22	3	1	8	4	3	0	96.5	8	91	6	100.5	6	84	4	2550	3	3	46.6	7
1	1	52.89	4	169.4	4	72.3	5	25.19	3	3	8	4	3	0	93.5	8	87.3	5	88.4	4	60	1	2132	2	3	39.6	5
1	1	52.89	4	171	5	75	5	25.65	3	1	8	4	2	0	107	8	96	6	105	6	88	5	2661	3	3	45.5	7
0	1	52.89	4	175	5	80	5	26.12	3	3	9	5	2	0	72.5	8	78	4	85.5	4	80	3	3015	4	2	45	6
0	1	52.89	4	174.1	5	68.6	4	22.63	2	1	6	2	2	0	100	8	96	6	94	5	74	3	2154	2	3	15.3	1
0	1	52.88	4	170.3	5	60.8	4	20.96	2	1	8.5	5	3	0	84	8	75	4	89	4	85	4	2466	2	1	32.5	4
1	1	52.88	4	164.9	4	64.5	4	23.72	2	1	8.5	5	2	0	83.5	8	87.5	5	93.2	5	87	4	3255	4	1	37.4	5
0	1	52.88	4	174.1	5	71.7	5	23.65	2	1	7	3	3	0	91	8	81.5	5	97.5	5	78	3	3662	5	1	60.9	9
1	1	52.88	4	169	4	72	5	25.21	3	2	8	4	2	0	96	8	90	5	100	5	96	5	3966	5	2	31.1	4
1	1	52.87	4	164.9	4	69.9	4	25.71	3	1	11	7	3	0	95	8	90	5	94	5	78	3	2556	3	3	34	4
1	1	52.87	4	176.8	5	95.2	7	30.46	4	3	8	4	2	0	106.1	8	97	6	104	6	76	3	3260	4	2	61	9
1	1	52.87	4	155.4	3	61.1	4	25.3	3	1	8	4	2	0	91	8	81	5	93	5	83	4	2237	2	3	41.3	6
1	1	52.87	4	155.4	3	61.1	4	25.3	3	1	8	4	2	0	91	8	81	5	93	5	83	4	2237	2	3	41.3	6
1	1	52.87	4	171	5	71.1	5	24.32	3	8	8.5	5	1	0	95	8	87	5	92	5	85	4	2027	2	3	54.2	8
1	1	52.87	4	159.7	3	66.2	4	25.96	3	3	5	1	1	0	98.5	8	92	6	97	5	78	3	3840	5	2	48	7
1	1	52.86	4	169.6	4	67.4	4	23.43	2	3	9	5	2	0	95.6	8	86.2	5	98.6	5	76	3	3625	5	3	27.8	3
1	1	52.85	4	173.3	5	74.3	5	24.74	3	1	6.5	3	2	0	91	8	91.5	6	95	5	75	3	4208	6	1	40.5	6
1	1	52.85	4	168.5	4	66.6	4	23.46	2	1	7.5	4	2	0	94	8	89	5	93	5	78	3	3877	5	2	42.5	6
1	1	52.85	4	177.8	5	63	4	19.93	2	6	7	3	3	0	99	8	77.8	4	95.2	5	74	3	2262	2	3	54.6	8
1	1	52.85	4	164.1	4	68.9	4	25.59	3	1	5	1	3	0	90	8	88	5	90.5	5	60	1	2613	3	3	47.5	7
1	1	52.85	4	176	5	80	5	25.83	3	3	8.5	5	3	0	107	8	105	7	103	6	80	3	2567	3	2	45	6
1	1	52.84	4	174	5	77.6	5	25.63	3	1	7	3	2	0	98	8	94	6	102	6	79	3	3645	5	3	44.1	6
0	1	52.84	4	158.6	3	63.1	4	25.09	3	1	8.5	5	3	0	92	8	84	5	96	5	60	1	1922	1	2	25.2	3
1	1	52.84	4	172.5	5	81.2	6	27.29	3	4	7	3	2	0	96.8	8	90.2	6	96.6	5	77	3	3250	4	3	32	4
1	1	52.84	4	173	5	83.5	6	27.9	3	1	7	3	2	1	103	8	99.9	6	104	6	72	2	3298	4	2	32.2	4
1	1	52.84	4	159	3	59.8	3	23.65	2	6	8	4	2	0	88.5	8	86.3	5	96.7	5	72	2	1890	1	3	36.1	5
0	1	52.83	4	170	4	72.5	5	25.09	3	1	7.5	4	3	0	84	8	80	4	88	4	70	2	3640	5	3	40.6	6
0	1	52.83	4	176.9	5	83.8	6	26.78	3	3	2	1	3	1	100	8	90	5	100	5	83	4	4442	6	2	43.6	6
0	1	52.83	4	176.9	5	83.8	6	26.78	3	3	2	1	3	1	100	8	90	5	100	5	83	4	4442	6	2	43.6	6
1	1	52.83	4	170.7	5	70.1	5	24.06	3	1	7	3	3	0	90	8	86.9	5	94.9	5	80	3	4615	7	3	57.8	9
1	1	52.82	4	177	5	70.3	5	22.44	2	1	8	4	2	0	90	8	90	5	96	5	80	3	4204	6	3	44.1	6
0	1	52.82	4	173.8	5	73.8	5	24.43	3	1	8	4	2	0	95	8	91	6	106	6	96	5	1527	1	2	40.1	6
1	1	52.82	4	171.8	5	60.3	4	20.43	2	3	8	4	3	0	94	8	88	5	93	5	76	3	2557	3	1	46.3	7
0	1	52.81	4	171.4	5	73.8	5	25.12	3	1	8.5	5	2	0	85	8	81	5	95	5	78	3	3042	4	1	51.2	8
1	1	52.81	4	163.4	4	69	4	25.84	3	8	6.5	3	2	1	95	8	80	4	95	5	81	4	4007	6	1	50.3	8
0	1	52.81	4	166	4	59	3	21.41	2	3	8	4	2	0	99	8	82	5	102	6	75	3	3401	4	3	43.5	6
1	1	52.81	4	169.4	4	86.8	6	30.25	4	8	6	2	3	0	105.2	8	108	7	104.8	6	88	5	3110	4	1	45.5	7
1	1	52.81	4	170.1	5	68.6	4	23.71	2	1	8.5	5	3	0	96	8	90	5	91	5	70	2	2731	3	3	46.6	7
1	1	52.8	4	175.3	5	75.3	5	24.5	3	3	8	4	3	2	97	8	87	5	96	5	76	3	4075	6	1	52.5	8
0	1	52.8	4	180	5	85	6	26.23	3	2	9	5	1	0	78	8	82	5	86.5	4	80	3	3020	4	3	40	5
0	1	52.79	4	174	5	67	4	22.13	2	2	8	4	2	2	85	8	82	5	88	4	118	5	1840	1	3	39.8	5
1	1	52.79	4	173.8	5	76.8	5	25.43	3	1	7.5	4	2	0	94	8	92	6	95	5	73	2	2195	2	3	44.4	6
0	1	52.79	4	170.9	5	75.6	5	25.88	3	2	8	4	2	0	97.5	8	91.5	6	100.5	6	75	3	3043	4	1	43.9	6
0	1	52.79	4	167.8	4	82.7	6	29.37	4	4	10	6	2	0	102.3	8	96.6	6	100.2	6	82	4	3095	4	1	56.7	9
1	1	52.77	4	167.4	4	77.2	5	27.55	3	1	9	5	1	1	96	8	90	5	100	5	85	4	4389	6	3	51	8
1	1	52.77	4	174	5	79	5	26.09	3	3	7	3	2	2	99	8	87	5	100	5	79	3	3078	4	3	51.4	8
1	1	52.77	4	167.3	4	65	4	23.22	2	3	8	4	3	0	88	8	79	4	94	5	72	2	3310	4	2	45.3	7
0	1	52.76	4	159.3	3	85.6	6	33.73	4	1	10	6	3	0	109	8	102	7	100	5	68	2	3071	4	3	46.2	7
1	1	52.76	4	168.5	4	65.3	4	23	2	2	7	3	1	0	86	8	80	4	92	5	70	2	5020	8	2	42	6
1	1	52.76	4	168.5	4	65.3	4	23	2	2	7	3	1	0	86	8	80	4	92	5	70	2	5020	8	2	42	6
0	1	52.76	4	167.2	4	69.5	4	24.86	3	1	8	4	3	0	98.9	8	90.6	6	97.7	5	70	2	2847	3	1	48.5	7
0	1	52.76	4	179.3	5	78	5	24.26	3	2	9	5	3	0	97	8	90.5	6	97	5	66	1	3090	4	2	53.6	8
1	1	52.75	4	167.8	4	83	6	29.48	4	1	6	2	3	0	104.5	8	99	6	105	6	90	5	2636	3	2	60.4	9
1	1	52.75	4	174.1	5	75	5	24.74	3	8	6.5	3	2	1	96	8	91.1	6	99.8	5	66	1	3210	4	1	53.6	8
1	1	52.75	4	171.3	5	77.5	5	26.41	3	1	6	2	2	0	99.5	8	85	5	97	5	64	1	3613	5	3	51.5	8
1	1	52.75	4	165	4	75.4	5	27.7	3	1	8	4	2	0	101	8	90	5	99	5	76	3	3584	5	3	43.1	6
1	1	52.75	4	168.9	4	72	5	25.24	3	4	9	5	1	0	98	8	87.6	5	99.6	5	78	3	3260	4	3	27.9	3
1	1	52.74	4	165.3	4	76.5	5	28	3	1	10	6	3	0	98	8	96.5	6	99.5	5	87	4	2298	2	3	51.5	8
1	1	52.73	4	177	5	80.6	6	25.73	3	3	8	4	2	1	94	8	89	5	100	5	82	4	3363	4	3	47.6	7
1	1	52.73	4	177	5	80.6	6	25.73	3	3	8	4	2	1	94	8	89	5	100	5	82	4	3363	4	3	47.6	7
1	1	52.73	4	163.3	4	56.6	3	21.22	2	2	8.5	5	2	0	90	8	73	4	90.5	5	78	3	3133	4	2	33.8	4
1	1	52.73	4	171.4	5	61.9	4	21.07	2	7	7	3	3	0	81.9	8	72.5	4	94.8	5	72	2	2458	2	3	37.7	5
1	1	52.72	4	179	5	81.7	6	25.5	3	3	8	4	2	1	97	8	95	6	102	6	72	2	4030	6	2	52.2	8
0	1	52.72	4	161.7	4	53.9	3	20.61	2	3	7	3	1	0	79	8	66	3	81	4	74	3	2850	3	2	34.3	4
1	1	52.71	4	169	4	68	4	23.81	2	3	9	5	2	0	95	8	81	5	100	5	71	2	3643	5	1	39.8	5
1	1	52.71	4	173.8	5	73.1	5	24.2	3	1	7	3	2	1	98	8	89	5	91	5	80	3	4829	7	2	41	6
0	1	52.71	4	176.7	5	83.4	6	26.71	3	1	7	3	2	0	96	8	94	6	101.5	6	85	4	4030	6	2	59.6	9
0	1	52.71	4	180.9	6	87.4	6	26.71	3	1	7	3	3	0	102	8	96.5	6	101.5	6	78	3	3335	4	1	58	9
1	1	52.71	4	162.5	4	74.4	5	28.18	4	8	8	4	2	1	101	8	95	6	96.5	5	92	5	1144	1	1	46.5	7
0	1	52.7	4	167.3	4	65.3	4	23.33	2	1	6	2	3	0	92.5	8	90	5	98	5	93	5	2780	3	3	47.7	7
0	1	52.7	4	169.7	4	61.7	4	21.43	2	2	8	4	3	0	84	8	78	4	91	5	73	2	3125	4	3	47.4	7
0	1	52.69	4	175.5	5	75.3	5	24.45	3	4	8	4	3	2	98	8	88	5	98	5	72	2	4203	6	2	58.4	9
0	1	52.68	4	157.8	3	62.7	4	25.18	3	1	8.5	5	3	0	95	8	77	4	87	4	84	4	3334	4	3	41.7	6
1	1	52.68	4	168	4	68.5	4	24.27	3	2	6.5	3	3	1	72	8	70	3	89	4	87	4	3450	4	3	36.5	5
1	1	52.67	4	171.4	5	69.2	4	23.56	2	4	8	4	2	0	93.5	8	76.5	4	95.5	5	74	3	3651	5	1	49.1	7
0	1	52.67	4	175	5	77.4	5	25.27	3	4	7	3	2	0	100	8	95	6	101	6	72	2	2251	2	3	21.9	2
1	1	52.66	4	179.4	5	90.8	7	28.21	4	2	9	5	2	0	101	8	93	6	100	5	72	2	5021	8	3	66.4	9
0	1	52.66	4	154.1	3	52.1	3	21.94	2	3	6	2	2	0	84.5	8	74.5	4	84	4	70	2	3978	5	2	47.7	7
0	1	52.65	4	183.4	6	86.6	6	25.75	3	1	8	4	2	0	98	8	92	6	105	6	72	2	5062	8	3	58.2	9
0	1	52.65	4	183.4	6	86.6	6	25.75	3	1	8	4	2	0	98	8	92	6	105	6	72	2	5062	8	3	58.2	9
0	1	52.65	4	180	5	95	7	29.32	4	4	9	5	3	1	92.5	8	88.5	5	93	5	80	3	3201	4	1	43	6
1	1	52.65	4	168.4	4	75.9	5	26.76	3	1	8	4	3	0	98	8	92	6	103	6	68	2	3775	5	1	54.2	8
0	1	52.65	4	165	4	61.4	4	22.55	2	2	9	5	3	2	94	8	83	5	90	4	76	3	2061	2	2	44.3	6
1	1	52.65	4	165.4	4	68	4	24.86	3	2	6	2	1	1	89	8	91	6	92	5	96	5	2955	3	2	49.5	7
0	1	52.64	4	169.8	4	65.3	4	22.65	2	1	7	3	1	0	91	8	76	4	91	5	75	3	3048	4	3	52	8
1	1	52.64	4	170.1	5	72.2	5	24.95	3	4	8.5	5	2	0	97	8	82	5	97	5	66	1	2658	3	1	58.4	9
1	1	52.64	4	173	5	70	4	23.39	2	3	7.5	4	2	1	91	8	89	5	104	6	76	3	4064	6	2	52.2	8
1	1	52.64	4	159.3	3	61.7	4	24.31	3	1	4.5	1	2	0	95	8	88	5	92	5	108	5	2229	2	3	46	7
1	1	52.64	4	166	4	59	3	21.41	2	3	8	4	2	0	99	8	82	5	99	5	79	3	3650	5	2	54.2	8
1	1	52.64	4	158.2	3	53.2	3	21.26	2	1	7	3	3	0	87	8	78	4	92	5	60	1	2974	3	3	38.2	5
1	1	52.63	4	165.3	4	66.4	4	24.3	3	1	8	4	3	0	92	8	88	5	95	5	90	5	3397	4	2	42.6	6
1	1	52.62	4	168.2	4	66	4	23.33	2	1	8	4	3	1	91	8	80.5	5	85	4	78	3	2736	3	1	41.3	6
1	1	52.62	4	168.8	4	56.8	3	19.93	2	1	4	1	2	0	91	8	76	4	89	4	72	2	3009	4	3	30	3
1	1	52.62	4	179.3	5	73.8	5	22.96	2	4	10.5	7	2	0	102	8	86	5	98	5	73	2	4915	7	2	46.6	7
1	1	52.61	4	174.9	5	95.5	7	31.22	4	1	6	2	3	2	112	8	105.8	7	107	6	81	4	3191	4	3	52.8	8
1	1	52.61	4	173	5	69	4	23.05	2	3	8	4	2	1	93	8	82	5	97	5	70	2	2401	2	3	27.9	3
1	1	52.61	4	158.5	3	76.9	5	30.61	4	1	10	6	3	3	101	8	97	6	90	4	96	5	1751	1	3	43.5	6
0	1	52.61	4	164	4	59	3	21.94	2	1	7	3	3	0	88	8	82	5	88	4	80	3	2906	3	2	27	3
1	1	52.61	4	173.4	5	64	4	21.29	2	1	8	4	3	0	88	8	79	4	90	4	72	2	3900	5	3	45	6
1	1	52.6	4	175.7	5	86.2	6	27.92	3	1	6	2	1	0	103	8	95	6	102	6	66	1	2078	2	1	39.5	5
0	1	52.59	4	172	5	81.8	6	27.65	3	1	9	5	2	0	105	8	85	5	99	5	64	1	4829	7	1	61.1	9
1	1	52.58	4	173.8	5	84.4	6	27.94	3	4	6	2	1	0	98	8	96	6	104.5	6	75	3	2670	3	3	47.5	7
1	1	52.58	4	167	4	67.8	4	24.31	3	3	7.5	4	2	0	94	8	87	5	96	5	76	3	3065	4	2	46.1	7
1	1	52.58	4	174	5	72.3	5	23.88	2	1	9	5	3	0	87	8	83	5	98	5	63	1	3810	5	3	36.3	5
1	1	52.58	4	183.8	6	76.2	5	22.56	2	1	8	4	1	0	90	8	80	4	91	5	72	2	4318	6	3	45.1	7
1	1	52.57	4	169.5	4	78.5	5	27.32	3	3	6	2	1	1	103	8	98	6	99	5	72	2	3635	5	1	53.4	8
1	1	52.57	4	173.8	5	80.3	6	26.58	3	2	9	5	3	0	98	8	92	6	103	6	64	1	4643	7	3	55.9	9
0	1	52.56	4	165.3	4	66.2	4	24.23	3	1	8	4	3	0	91.5	8	100.2	7	98.7	5	72	2	3474	4	2	29.2	3
1	1	52.56	4	166.5	4	61.3	4	22.11	2	1	8	4	2	0	92	8	81	5	90	4	84	4	3604	5	3	43.7	6
1	1	52.55	4	172.7	5	75.1	5	25.18	3	1	7	3	3	0	95	8	89	5	97	5	75	3	4503	7	3	56.9	9
1	1	52.55	4	172.5	5	59.2	3	19.89	2	2	9	5	1	0	96.5	8	74	4	83	4	80	3	3009	4	3	44	6
0	1	52.54	4	167	4	69	4	24.74	3	3	8	4	2	0	96	8	81	5	99	5	80	3	3048	4	2	45.9	7
1	1	52.54	4	175.4	5	88.4	6	28.73	4	1	8	4	2	1	106	8	105	7	110.5	7	95	5	1599	1	2	57.8	9
0	1	52.54	4	162.8	4	71.4	5	26.94	3	1	7	3	2	0	91	8	90	5	92	5	74	3	2640	3	3	15.3	1
1	1	52.53	4	166	4	61	4	22.14	2	4	8	4	2	0	87	8	86	5	102	6	88	5	3020	4	3	28.4	3
1	1	52.53	4	170.2	5	62.7	4	21.64	2	1	6	2	2	1	88.5	8	75.5	4	92	5	64	1	3707	5	2	52.9	8
0	1	52.53	4	158.6	3	65	4	25.84	3	2	8	4	2	0	98	8	82	5	105	6	70	2	2408	2	2	37.2	5
1	1	52.53	4	166.9	4	64.7	4	23.23	2	1	6	2	3	2	96	8	85	5	90	4	72	2	3006	4	2	43.4	6
0	1	52.53	4	165	4	63.8	4	23.43	2	1	9	5	3	1	93	8	83.5	5	91.5	5	90	5	3999	5	3	38	5
0	1	52.53	4	168.9	4	63.9	4	22.4	2	1	9.5	6	3	1	92	8	98	6	82	4	70	2	3250	4	2	42.3	6
0	1	52.52	4	162.9	4	57	3	21.48	2	1	7.5	4	2	1	81	8	70	3	87	4	65	1	2922	3	1	37	5
1	1	52.51	4	165	4	65	4	23.88	2	3	7	3	3	0	95	8	88	5	93	5	75	3	2496	2	3	41.6	6
1	1	52.51	4	176.6	5	86.2	6	27.64	3	2	7	3	2	0	95	8	94	6	103	6	80	3	3467	4	2	61.2	9
1	1	52.51	4	163.4	4	80.5	6	30.15	4	1	8	4	3	0	101	8	98	6	102	6	76	3	2753	3	2	35.4	5
0	1	52.51	4	164.6	4	70.4	5	25.98	3	1	8.5	5	2	0	98	8	97	6	102	6	95	5	3493	4	2	37.6	5
1	1	52.5	4	159.8	3	64.7	4	25.34	3	1	8	4	3	0	93	8	84	5	94	5	108	5	2807	3	3	49.1	7
1	1	52.5	4	166	4	51.8	3	18.8	2	1	7	3	2	0	81	8	73	4	83.5	4	66	1	3098	4	2	34	4
1	1	52.5	4	172.3	5	74.7	5	25.16	3	8	7	3	2	1	97.1	8	91.9	6	98.6	5	64	1	1817	1	1	39.6	5
1	1	52.5	4	179.8	5	80.7	6	24.96	3	1	6	2	3	0	95.5	8	93.8	6	101	6	82	4	3660	5	3	65.9	9
0	1	52.5	4	167.4	4	63.2	4	22.55	2	1	8	4	3	0	88.3	8	77.1	4	93.4	5	56	1	2760	3	2	32.9	4
1	1	52.49	4	176.5	5	75	5	24.08	3	1	9	5	3	0	72	8	78.5	4	85	4	80	3	3020	4	1	42	6
1	1	52.47	4	167	4	84.7	6	30.37	4	1	6.5	3	3	0	99	8	98	6	103	6	72	2	2186	2	3	47.8	7
1	1	52.47	4	159.2	3	52.7	3	20.79	2	1	6.5	3	2	0	91	8	87	5	88	4	90	5	4207	6	3	38.2	5
1	1	52.47	4	162.1	4	72.5	5	27.59	3	2	7	3	2	0	92	8	91	6	101	6	71	2	3134	4	3	45.4	7
1	1	52.47	4	169.3	4	72.1	5	25.15	3	1	8	4	2	0	98	8	92	6	98.5	5	82	4	3123	4	2	55.9	9
1	1	52.46	4	160.6	4	56.8	3	22.02	2	1	7	3	3	0	84	8	79	4	87	4	72	2	1127	1	3	51	8
0	1	52.46	4	169.8	4	73	5	25.32	3	1	8	4	3	1	96	8	88.5	5	91.5	5	96	5	2060	2	3	45.6	7
0	1	52.46	4	168.9	4	63.9	4	22.4	2	1	9.5	6	3	0	92	8	98	6	82	4	70	2	3250	4	2	42.3	6
1	1	52.46	4	175.3	5	65.9	4	21.44	2	2	8	4	3	0	90	8	88	5	91	5	142	5	2127	2	2	48.3	7
1	1	52.45	4	173.3	5	65.5	4	21.81	2	1	8	4	3	0	93	8	82	5	96	5	76	3	3946	5	3	46.1	7
0	1	52.45	4	168.9	4	63.9	4	22.4	2	1	9.5	6	3	1	92	8	98	6	82	4	70	2	3250	4	2	42.3	6
1	1	52.45	4	178.2	5	98.2	7	30.92	4	3	7	3	2	0	105.5	8	108	7	115.5	7	64	1	2826	3	3	52.1	8
1	1	52.44	4	161	4	45.4	2	17.51	1	5	8	4	2	1	94	8	91	6	86	4	76	3	2980	3	3	29	3
1	1	52.44	4	170.6	5	80	5	27.49	3	3	7	3	2	3	98	8	95	6	100	5	66	1	3273	4	3	46.7	7
1	1	52.44	4	172.9	5	68.3	4	22.85	2	1	7	3	3	0	92	8	86	5	95	5	72	2	3544	5	3	43.3	6
0	1	52.44	4	175.5	5	65.9	4	21.4	2	2	8	4	2	0	80.4	8	75.8	4	90.8	5	81	4	3800	5	2	45.1	7
1	1	52.42	4	166.2	4	68	4	24.62	3	1	7	3	3	0	90	8	88	5	96.5	5	72	2	2858	3	3	41.4	6
1	1	52.42	4	170	4	83.3	6	28.82	4	1	8	4	1	1	104	8	94	6	102	6	62	1	3048	4	3	61.3	9
1	1	52.41	4	175	5	79.2	5	25.86	3	3	7	3	2	0	98	8	92	6	103	6	90	5	2860	3	3	39.6	5
0	1	52.41	4	171.5	5	65	4	22.1	2	4	9	5	2	3	67	8	74.5	4	82	4	80	3	3002	4	2	40	5
1	1	52.41	4	171.3	5	88.7	6	30.23	4	3	7	3	1	0	102	8	94	6	104	6	60	1	3077	4	3	55.5	9
1	1	52.4	4	170	4	67.9	4	23.49	2	2	7	3	2	0	103	8	93.7	6	104	6	67	2	1359	1	2	28.1	3
0	1	52.4	4	159	3	65	4	25.71	3	3	8	4	3	0	92	8	80	4	90	4	80	3	2965	3	3	43.1	6
1	1	52.39	4	167.4	4	71.8	5	25.62	3	1	8	4	3	0	88	8	88	5	91	5	62	1	2916	3	2	50	7
1	1	52.39	4	172.5	5	82.2	6	27.62	3	1	8	4	3	0	99	8	99	6	100	5	91	5	2505	3	3	48.7	7
1	1	52.39	4	171.7	5	90.1	7	30.56	4	3	8	4	2	0	102.5	8	101.2	7	108.3	6	84	4	3019	4	2	39.5	5
0	1	52.39	4	176	5	74	5	23.89	2	1	7	3	1	1	98	8	90	5	96	5	76	3	3508	5	2	65.7	9
1	1	52.39	4	165.7	4	66.5	4	24.22	3	1	8	4	2	0	96	8	88	5	92	5	80	3	3947	5	2	53.7	8
0	1	52.38	4	161.4	4	59.6	3	22.88	2	1	7	3	2	0	88	8	103	7	99	5	62	1	3021	4	2	32.2	4
0	1	52.38	4	161.4	4	59.6	3	22.88	2	1	7	3	2	0	88	8	103	7	99	5	62	1	3021	4	2	32.2	4
0	1	52.38	4	166.9	4	54.8	3	19.67	2	1	8	4	3	0	85	8	76	4	86	4	66	1	2501	3	2	47.9	7
1	1	52.37	4	173.4	5	77.2	5	25.68	3	1	8	4	3	0	96	8	88	5	95	5	72	2	3362	4	3	50.7	8
0	1	52.36	4	168.9	4	63.9	4	22.4	2	1	9.5	6	3	0	92	8	98	6	82	4	70	2	3250	4	2	42.3	6
1	1	52.36	4	170	4	67.1	4	23.22	2	4	7.5	4	2	0	92	8	82	5	96	5	64	1	3457	4	3	50.5	8
0	1	52.36	4	164.9	4	70.6	5	25.96	3	2	7	3	2	0	97	8	87	5	97	5	72	2	2667	3	2	46.5	7
1	1	52.36	4	174	5	68	4	22.46	2	3	8	4	2	0	102	8	98	6	107	6	78	3	3220	4	3	46.7	7
0	1	52.36	4	177	5	85	6	27.13	3	3	7	3	2	0	102	8	92	6	99	5	75	3	3642	5	2	42.5	6
1	1	52.35	4	169.3	4	70.3	5	24.53	3	2	7	3	2	1	98.4	8	93.4	6	104.3	6	86	4	3000	3	3	39.8	5
1	1	52.35	4	167.7	4	77.9	5	27.7	3	1	6	2	2	1	97	8	90	5	97	5	65	1	2581	3	3	40.5	6
0	1	52.35	4	161	4	50.4	3	19.44	2	1	10	6	3	0	83	8	69	3	85.5	4	110	5	3073	4	1	41.7	6
0	1	52.34	4	167.4	4	62.6	4	22.34	2	1	7	3	1	0	95	8	85	5	90	4	82	4	3541	5	1	49.2	7
1	1	52.33	4	156.6	3	65	4	26.51	3	2	8	4	2	0	97	8	87	5	103	6	60	1	2309	2	2	36	5
1	1	52.33	4	156.6	3	65	4	26.51	3	2	8	4	2	0	94	8	87	5	103	6	60	1	2309	2	2	36	5
1	1	52.33	4	156.6	3	65	4	26.51	3	4	8	4	2	0	97	8	87	5	103	6	132	5	2309	2	2	36	5
1	1	52.33	4	156.6	3	65	4	26.51	3	2	8	4	2	0	97	8	87	5	103	6	60	1	2309	2	2	36	5
1	1	52.33	4	156.6	3	65	4	26.51	3	2	8.5	5	2	0	97	8	87	5	103	6	60	1	2309	2	2	36	5
1	1	52.33	4	176	5	80.3	6	25.92	3	5	10	6	2	1	78.5	8	74	4	82	4	80	3	3016	4	2	44	6
0	1	52.32	4	166.9	4	74.1	5	26.6	3	1	7	3	2	1	97.5	8	90	5	99	5	70	2	3546	5	1	53.8	8
1	1	52.32	4	168.9	4	67.8	4	23.77	2	3	6	2	3	0	91	8	80	4	85	4	60	1	3154	4	2	39.2	5
1	1	52.31	4	161.4	4	69.1	4	26.53	3	1	6.5	3	2	0	90	8	85	5	87	4	80	3	2800	3	1	53	8
1	1	52.31	4	172.6	5	70.9	5	23.8	2	1	5.5	2	3	0	103	8	97	6	101	6	88	5	3765	5	3	40.6	6
0	1	52.31	4	168.9	4	63.9	4	22.4	2	1	9.5	6	3	1	92	8	98	6	82	4	80	3	3250	4	2	42.3	6
0	1	52.3	4	178.5	5	77.7	5	24.39	3	4	8	4	2	0	89	8	81	5	96	5	66	1	3821	5	2	44.8	6
1	1	52.3	4	167.3	4	68.9	4	24.62	3	1	8	4	3	0	95	8	83.5	5	86	4	81	4	3065	4	3	48	7
1	1	52.3	4	169.3	4	71	5	24.77	3	3	8	4	2	0	102	8	97	6	104	6	80	3	3672	5	2	54.2	8
1	1	52.29	4	159.4	3	65.9	4	25.94	3	1	6	2	2	0	93.5	8	85.5	5	97	5	74	3	3717	5	3	40.5	6
1	1	52.28	4	160.6	4	58.3	3	22.6	2	1	8	4	3	0	81	8	75	4	79	3	76	3	2449	2	3	37.6	5
0	1	52.28	4	165.4	4	62.7	4	22.92	2	1	8	4	2	0	87	8	83	5	93	5	85	4	2595	3	2	44.4	6
0	1	52.28	4	165.4	4	62.7	4	22.92	2	1	8	4	2	0	87	8	83	5	93	5	85	4	2595	3	2	44.4	6
0	1	52.28	4	178.1	5	80.6	6	25.41	3	3	6.5	3	3	0	100.2	8	95.3	6	102.5	6	75	3	3163	4	3	53.3	8
0	1	52.28	4	170.2	5	68.1	4	23.51	2	4	7	3	2	2	98.2	8	99.3	6	96.6	5	86	4	3880	5	3	48.8	7
1	1	52.28	4	168.8	4	65.3	4	22.92	2	8	10	6	3	0	63	8	78	4	80.1	4	80	3	3000	3	3	45	6
0	1	52.28	4	166	4	66.6	4	24.17	3	3	7	3	1	0	92	8	80	4	91	5	70	2	4391	6	1	39.5	5
1	1	52.27	4	167	4	69	4	24.74	3	3	8	4	2	0	97	8	81	5	99	5	75	3	2908	3	2	48	7
1	1	52.26	4	170	4	75	5	25.95	3	2	7	3	3	0	100	8	93	6	100	5	72	2	3678	5	2	51.6	8
1	1	52.26	4	167.8	4	72	5	25.57	3	1	8	4	2	2	95	8	94	6	106	6	76	3	3369	4	3	37.9	5
0	1	52.26	4	175.2	5	60.1	4	19.58	2	3	7	3	3	2	80.6	8	70.8	4	86.3	4	74	3	4051	6	1	30.7	4
1	1	52.25	4	169.7	4	76.4	5	26.53	3	3	7	3	3	0	99	8	88.5	5	94	5	87	4	2352	2	3	42.9	6
1	1	52.25	4	162.2	4	60.8	4	23.11	2	4	6	2	2	0	88	8	81	5	91	5	68	2	3331	4	3	21.7	2
0	1	52.25	4	162.5	4	61.6	4	23.33	2	1	5.5	2	3	0	87	8	84	5	89	4	87	4	2397	2	3	31.6	4
1	1	52.24	4	171	5	80.3	6	27.46	3	1	7	3	3	0	101	8	90	5	101	6	78	3	4359	6	3	52.6	8
1	1	52.24	4	163.8	4	67.4	4	25.12	3	2	8	4	3	0	93	8	91	6	97	5	80	3	3425	4	1	49.1	7
0	1	52.24	4	171.8	5	70	4	23.72	2	1	6	2	2	0	92.5	8	76.5	4	93	5	65	1	3210	4	2	33.6	4
0	1	52.24	4	174.2	5	65.5	4	21.58	2	1	8	4	3	0	94.2	8	84.5	5	96.7	5	71	2	3034	4	3	42.8	6
0	1	52.23	4	162.3	4	55.7	3	21.15	2	1	7.5	4	3	0	80	8	65	3	80	3	90	5	3274	4	3	45.6	7
1	1	52.23	4	173.4	5	68.6	4	22.82	2	2	6	2	2	0	92	8	84	5	90	4	94	5	2951	3	3	57.3	9
1	1	52.23	4	173.4	5	68.6	4	22.82	2	2	6	2	2	0	92	8	84	5	90	4	94	5	2951	3	3	57.3	9
0	1	52.22	4	172	5	83	6	28.06	4	1	7.5	4	3	0	100	8	96	6	100	5	81	4	2741	3	3	53.6	8
0	1	52.22	4	180.7	6	70	4	21.44	2	3	11	7	2	0	110.6	8	120.4	9	115.2	7	70	2	3095	4	3	80	9
0	1	52.21	4	173.3	5	62.4	4	20.78	2	1	8	4	2	0	90	8	80	4	97	5	84	4	3424	4	1	50.1	8
1	1	52.21	4	169.3	4	66.3	4	23.13	2	1	8	4	2	0	91	8	79.1	4	93.2	5	72	2	1272	1	1	46.7	7
1	1	52.21	4	169.5	4	72.2	5	25.13	3	1	6.5	3	3	0	91.8	8	84.5	5	95.7	5	72	2	4125	6	2	50.2	8
0	1	52.21	4	153.7	3	63.3	4	26.8	3	1	8	4	3	0	95	8	86	5	95	5	85	4	1270	1	2	37.5	5
1	1	52.19	4	174.5	5	82.6	6	27.13	3	1	7.5	4	1	0	97.6	8	84.1	5	98	5	78	3	3255	4	3	32.7	4
1	1	52.19	4	168.1	4	72.4	5	25.62	3	8	7	3	3	0	98	8	95	6	95	5	72	2	3885	5	3	38.6	5
0	1	52.19	4	165.8	4	59.8	3	21.75	2	1	7	3	2	1	86	8	82	5	91.5	5	75	3	1858	1	2	41.5	6
0	1	52.19	4	156.2	3	49.2	2	20.17	2	1	8	4	3	0	85	8	81	5	85	4	73	2	2791	3	3	23	2
1	1	52.19	4	178	5	75	5	23.67	2	1	9	5	3	0	106	8	99	6	104	6	78	3	3641	5	3	34	4
1	1	52.18	4	160	3	65.1	4	25.43	3	3	8	4	2	0	92	8	86	5	92	5	76	3	2743	3	2	46.9	7
1	1	52.17	4	160.6	4	84.7	6	32.84	4	3	9	5	2	0	109	8	109	7	101	6	90	5	2881	3	2	45.9	7
0	1	52.16	4	170.1	5	56.4	3	19.49	2	2	7.5	4	3	0	81.3	8	69.7	3	90.5	5	74	3	3770	5	3	42.5	6
1	1	52.16	4	162.9	4	69.1	4	26.04	3	8	6.5	3	2	0	96.1	8	91.2	6	96.5	5	68	2	2670	3	3	49.2	7
1	1	52.16	4	172	5	76.9	5	25.99	3	4	8	4	2	0	95	8	92	6	95	5	75	3	8000	9	2	54.2	8
1	1	52.15	4	170.5	5	81.2	6	27.93	3	1	7.5	4	2	0	93	8	80.5	5	96	5	79	3	3275	4	3	32.7	4
1	1	52.15	4	175.7	5	76.2	5	24.68	3	2	6.5	3	2	0	99	8	92.5	6	98.5	5	79	3	4716	7	1	50.6	8
0	1	52.15	4	164.1	4	59.6	3	22.13	2	1	8	4	3	0	85	8	72	4	86	4	78	3	3540	5	3	50.1	8
1	1	52.15	4	168.6	4	78	5	27.44	3	1	7	3	2	0	94	8	84.5	5	101.5	6	78	3	2833	3	2	48.4	7
0	1	52.15	4	174	5	77	5	25.43	3	3	8	4	2	0	88	8	80	4	96	5	75	3	2098	2	2	28.7	3
0	1	52.14	4	172.5	5	61.2	4	20.57	2	1	7.5	4	2	0	85	8	74	4	95	5	80	3	3738	5	2	49.7	7
1	1	52.13	4	171	5	69	4	23.6	2	3	7	3	2	0	85	8	80	4	104	6	70	2	4101	6	2	47.2	7
1	1	52.13	4	157	3	87	6	35.3	4	2	8	4	2	0	98	8	87	5	101	6	72	2	2506	3	2	37.2	5
0	1	52.13	4	167.3	4	69.3	4	24.76	3	2	5	1	3	0	83	8	70	3	85	4	71	2	3830	5	3	44.1	6
0	1	52.13	4	170.5	5	74.8	5	25.73	3	3	10	6	3	0	90	8	93	6	97	5	84	4	1175	1	3	22.7	2
1	1	52.12	4	177	5	84	6	26.81	3	3	8	4	2	0	102	8	96	6	103	6	75	3	4010	6	2	49.6	7
0	1	52.12	4	171.8	5	60.4	4	20.46	2	2	8	4	3	1	80	8	70	3	90	4	76	3	3450	4	3	47.9	7
1	1	52.12	4	175.7	5	78.4	5	25.4	3	1	8	4	2	1	92.3	8	95.1	6	92.1	5	90	5	3120	4	1	36.8	5
0	1	52.12	4	171.4	5	77.5	5	26.38	3	2	6	2	2	2	98	8	91	6	96.5	5	74	3	4943	7	2	58	9
1	1	52.12	4	167.7	4	70.5	5	25.07	3	2	6.5	3	2	0	90.1	8	85.2	5	95.6	5	78	3	3105	4	3	32.4	4
1	1	52.11	4	164	4	59	3	21.94	2	3	8	4	2	0	97	8	82	5	99	5	85	4	3962	5	3	54.5	8
0	1	52.11	4	173	5	80	5	26.73	3	2	8.5	5	2	0	90	8	72.1	4	84.2	4	62	1	4715	7	2	54.1	8
1	1	52.1	4	163.7	4	67.6	4	25.23	3	3	7	3	2	0	95	8	85	5	92	5	68	2	3000	3	3	45.3	7
1	1	52.1	4	170.4	5	70.5	5	24.28	3	1	7	3	3	0	88	8	83	5	91	5	75	3	3970	5	3	41.2	6
1	1	52.1	4	170	4	66	4	22.84	2	1	6.5	3	2	0	97	8	81	5	97	5	86	4	3756	5	3	38.8	5
1	1	52.1	4	169.3	4	67.5	4	23.55	2	1	8	4	2	0	92	8	85	5	88	4	84	4	2663	3	3	41.2	6
1	1	52.09	4	170	4	74.2	5	25.67	3	1	7.5	4	2	0	99	8	89	5	99	5	80	3	3200	4	3	39.6	5
1	1	52.09	4	163.4	4	69.6	4	26.07	3	1	6	2	3	2	94	8	94	6	95	5	80	3	3899	5	3	38	5
1	1	52.09	4	173.8	5	86.3	6	28.57	4	3	8	4	3	1	99	8	93	6	102	6	72	2	3738	5	3	40.1	6
1	1	52.09	4	170.6	5	75.4	5	25.91	3	1	6	2	2	0	100	8	92	6	99	5	74	3	2520	3	2	32.9	4
1	1	52.09	4	166.5	4	66.7	4	24.06	3	1	6	2	3	0	97	8	82	5	98	5	85	4	4654	7	3	61	9
0	1	52.08	4	160.1	4	85.7	6	33.43	4	2	7	3	2	3	104	8	107	7	108	6	68	2	2144	2	3	42.1	6
1	1	52.07	4	161.3	4	64.8	4	24.91	3	1	8	4	2	0	90.5	8	84.5	5	72	3	68	2	3118	4	2	34.2	4
1	1	52.07	4	170.1	5	77.7	5	26.85	3	1	6	2	3	0	98	8	98	6	100	5	84	4	2399	2	3	45	6
1	1	52.06	4	162.6	4	68.2	4	25.8	3	1	8	4	3	0	95	8	87	5	97	5	78	3	3578	5	3	39.7	5
1	1	52.06	4	178.2	5	80	5	25.19	3	1	7	3	2	1	96	8	91	6	99	5	80	3	3473	4	2	61.7	9
1	1	52.05	4	164.6	4	92.3	7	34.07	4	4	10	6	3	0	110.4	8	106.6	7	108.5	6	72	2	2015	2	3	34.6	4
1	1	52.05	4	152.2	3	47.7	2	20.59	2	3	8	4	2	1	84	8	72	4	82	4	72	2	3073	4	3	37.2	5
1	1	52.05	4	162.9	4	73	5	27.51	3	1	6	2	3	3	95.5	8	100	6	110	6	62	1	3140	4	3	47.4	7
1	1	52.04	4	161.8	4	61.8	4	23.61	2	3	10	6	2	0	87	8	93	6	80	3	72	2	2773	3	3	46	7
1	1	52.03	4	167	4	70	4	25.1	3	2	6	2	1	1	96	8	90	5	98	5	76	3	4085	6	1	35.7	5
0	1	52.03	4	176.5	5	80	5	25.68	3	3	9.5	6	2	0	78.5	8	79.5	4	85	4	80	3	2980	3	1	42	6
1	1	52.03	4	167.4	4	80	5	28.55	4	1	8	4	2	0	104	8	93	6	101	6	75	3	2133	2	3	52.3	8
1	1	52.02	4	172	5	70	4	23.66	2	1	8	4	2	0	97	8	84	5	98	5	72	2	4761	7	2	43	6
1	1	52.02	4	176.8	5	77.2	5	24.7	3	1	8	4	2	0	89	8	93	6	95	5	81	4	3950	5	2	44.7	6
1	1	52.01	4	165.3	4	73.3	5	26.83	3	1	8	4	3	0	94	8	84	5	95	5	72	2	3126	4	3	49.5	7
1	1	52.01	4	168.2	4	73.1	5	25.84	3	3	6.5	3	1	0	89	8	75	4	97	5	81	4	2760	3	3	54.3	8
1	1	52.01	4	169.4	4	62.7	4	21.85	2	1	6	2	3	0	88	8	83	5	95	5	69	2	3071	4	2	42	6
1	1	52.01	4	169.4	4	62.6	4	21.81	2	3	6.5	3	1	0	89	8	85	5	93	5	84	4	4339	6	2	51.6	8
0	1	52.01	4	175	5	76	5	24.82	3	1	7.5	4	2	0	97.2	8	88.4	5	98	5	75	3	3827	5	2	44.6	6
1	1	52	4	172.9	5	75.5	5	25.26	3	5	8	4	3	0	90	8	90	5	97	5	65	1	4243	6	2	47	7
0	1	51.99	4	169.3	4	55.1	3	19.22	2	1	8	4	3	1	84.5	8	74	4	89.5	4	63	1	3393	4	1	39.4	5
1	1	51.99	4	166.6	4	68.4	4	24.64	3	5	7	3	3	1	97	8	91	6	91	5	61	1	3961	5	3	42.9	6
1	1	51.98	4	163.7	4	68.3	4	25.49	3	3	7	3	3	0	88	8	84	5	92	5	72	2	2270	2	2	44.2	6
1	1	51.97	4	174	5	79	5	26.09	3	1	7	3	3	0	98	8	93	6	102	6	90	5	3259	4	2	45.6	7
1	1	51.97	4	164.6	4	76.1	5	28.09	4	3	8	4	3	0	100	8	96	6	102	6	82	4	3283	4	1	53.9	8
1	1	51.97	4	168.2	4	92.4	7	32.66	4	1	8.5	5	3	0	104	8	100	6	107	6	78	3	2907	3	1	52.4	8
1	1	51.97	4	164	4	58.9	3	21.9	2	2	8	4	2	0	80.4	8	72.8	4	98.4	5	76	3	1859	1	3	44.1	6
0	1	51.97	4	173.5	5	65.5	4	21.76	2	5	8	4	2	0	68	8	74.5	4	82	4	80	3	3010	4	1	43	6
1	1	51.97	4	170.6	5	70.5	5	24.22	3	2	8	4	2	0	98	8	85	5	97	5	84	4	3098	4	1	51.4	8
1	1	51.96	4	167.7	4	62.9	4	22.37	2	4	6.5	3	2	0	84	8	76	4	89	4	78	3	3345	4	3	48	7
0	1	51.96	4	174.1	5	76.2	5	25.14	3	3	8.5	5	2	0	93.2	8	84.1	5	94	5	75	3	4020	6	2	47.2	7
0	1	51.96	4	170	4	76	5	26.3	3	1	7.5	4	3	0	80	8	75	4	95	5	68	2	3372	4	3	47.3	7
1	1	51.95	4	179.7	5	95.9	7	29.7	4	1	7	3	3	0	107	8	109	7	114	7	76	3	4102	6	2	53.3	8
1	1	51.95	4	166.1	4	60.6	4	21.97	2	1	9	5	3	0	87	8	77	4	91	5	96	5	3998	5	3	38.8	5
1	1	51.95	4	165	4	69.6	4	25.56	3	3	6	2	3	0	96	8	92	6	97	5	78	3	2748	3	2	46	7
0	1	51.94	4	161.7	4	62.5	4	23.9	2	1	6.5	3	2	1	94.5	8	80.5	5	92.5	5	78	3	3072	4	2	38.4	5
0	1	51.94	4	171	5	79.5	5	27.19	3	1	8	4	3	0	101	8	89.5	5	98	5	81	4	3270	4	3	41.8	6
1	1	51.93	4	163.4	4	77	5	28.84	4	1	6.5	3	2	0	103	8	104	7	103	6	90	5	2972	3	3	46.7	7
1	1	51.93	4	175	5	78	5	25.47	3	1	7.5	4	1	0	98	8	90	5	100	5	60	1	3569	5	2	50.2	8
1	1	51.93	4	172.1	5	73.7	5	24.88	3	1	6	2	3	0	98	8	88	5	97	5	84	4	3191	4	2	38.3	5
1	1	51.93	4	172.6	5	80.2	6	26.92	3	3	8.5	5	1	0	97.3	8	90.1	6	98.5	5	77	3	3625	5	3	29.7	3
0	1	51.93	4	168.1	4	77.2	5	27.32	3	3	8	4	2	0	105	8	97	6	104	6	74	3	2904	3	3	54	8
1	1	51.92	4	171.3	5	86.5	6	29.48	4	2	8	4	2	1	96	8	96	6	96	5	100	5	3684	5	3	42.7	6
0	1	51.92	4	154.6	3	59.8	3	25.02	3	1	9.5	6	3	0	89	8	83	5	93	5	78	3	1933	1	2	45	6
1	1	51.91	4	169.7	4	75	5	26.04	3	1	6.5	3	1	0	102	8	95	6	97	5	84	4	4143	6	3	56.6	9
1	1	51.9	4	161.7	4	67	4	25.62	3	1	7	3	1	0	99	8	92	6	94	5	90	5	2359	2	2	34	4
1	1	51.9	4	170	4	65	4	22.49	2	4	8	4	2	0	94	8	80	4	98	5	78	3	4550	7	3	58.5	9
0	1	51.9	4	170	4	62.4	4	21.59	2	1	8	4	2	1	85	8	70	3	85	4	70	2	3242	4	3	54	8
0	1	51.9	4	172.1	5	74.9	5	25.29	3	1	7	3	3	0	97	8	89	5	96	5	63	1	3415	4	3	43	6
1	1	51.9	4	168.2	4	72.5	5	25.63	3	1	7	3	3	0	96	8	95	6	97	5	96	5	3087	4	3	53.3	8
1	1	51.88	4	162.4	4	70.6	5	26.77	3	3	7	3	3	0	92	8	91	6	96	5	69	2	3408	4	2	46.5	7
1	1	51.88	4	177.8	5	75	5	23.72	2	1	7	3	3	0	95.5	8	91	6	95.5	5	68	2	3408	4	1	41	6
1	1	51.88	4	179.4	5	77.8	5	24.17	3	3	8	4	2	1	105.5	8	89.5	5	100	5	72	2	2942	3	1	47.2	7
0	1	51.87	4	169	4	73	5	25.56	3	5	8	4	2	0	95	8	92.8	6	103	6	76	3	3640	5	2	36.2	5
0	1	51.87	4	167.7	4	73.3	5	26.06	3	3	7.5	4	2	0	90	8	79	4	99	5	72	2	3944	5	2	44.2	6
0	1	51.86	4	164.5	4	57.6	3	21.29	2	1	8	4	3	0	82	8	84	5	85	4	72	2	1576	1	3	27.8	3
1	1	51.86	4	165.4	4	71.3	5	26.06	3	3	8	4	2	0	90	8	83	5	90	4	72	2	2400	2	1	50.6	8
0	1	51.86	4	160.1	4	60	3	23.41	2	1	7	3	3	0	89	8	82	5	93	5	72	2	2210	2	2	26.5	3
1	1	51.85	4	167.3	4	73.4	5	26.22	3	1	7	3	2	0	96	8	88	5	96	5	87	4	3315	4	1	43.5	6
0	1	51.85	4	168.9	4	70.4	5	24.68	3	4	8	4	2	0	89.8	8	88.2	5	98.5	5	72	2	3166	4	3	42.5	6
0	1	51.84	4	165.3	4	56	3	20.49	2	3	9	5	2	0	95.4	8	90.7	6	96.5	5	75	3	2050	2	3	70	9
1	1	51.84	4	165.7	4	60.6	4	22.07	2	1	7	3	3	0	85.5	8	73	4	90	4	78	3	2688	3	3	46.5	7
0	1	51.84	4	170.1	5	74.8	5	25.85	3	1	7	3	3	2	91	8	88	5	95	5	70	2	2571	3	3	42.1	6
0	1	51.84	4	156.9	3	61.4	4	24.94	3	1	8	4	3	0	90	8	83	5	94	5	76	3	3433	4	3	43.4	6
1	1	51.83	4	177	5	85	6	27.13	3	3	8	4	2	0	102	8	98	6	108	6	75	3	3085	4	3	43.3	6
0	1	51.82	4	172.5	5	68.5	4	23.02	2	3	12	8	2	0	70	8	75.5	4	88	4	80	3	3020	4	2	46	7
1	1	51.82	4	165	4	66.9	4	24.57	3	1	6.5	3	2	0	82	8	78	4	97	5	82	4	3910	5	3	37.3	5
1	1	51.82	4	173	5	73.9	5	24.69	3	1	6	2	3	0	94	8	86	5	100	5	72	2	3628	5	2	48.6	7
1	1	51.82	4	164.6	4	65.1	4	24.03	3	1	7.5	4	3	0	90.5	8	88.3	5	97.1	5	80	3	3110	4	3	40.8	6
0	1	51.81	4	171	5	67	4	22.91	2	3	7	3	2	0	82	8	72	4	88	4	80	3	3824	5	3	52.1	8
1	1	51.81	4	162.1	4	80.1	6	30.48	4	1	8	4	2	1	98	8	95.7	6	102.4	6	84	4	3660	5	2	46.9	7
1	1	51.81	4	169.4	4	75.6	5	26.34	3	2	9	5	3	0	96	8	99	6	99	5	72	2	4288	6	1	61	9
0	1	51.81	4	163	4	62	4	23.34	2	1	7.5	4	2	0	92	8	85	5	93	5	70	2	3636	5	3	40.8	6
0	1	51.81	4	163.8	4	68.3	4	25.46	3	3	8	4	1	0	94	8	95	6	100	5	78	3	1838	1	1	45.3	7
0	1	51.8	4	165.7	4	55.4	3	20.18	2	1	8	4	3	0	85	8	74	4	91	5	85	4	4018	6	2	42.5	6
0	1	51.79	4	172.5	5	60.6	4	20.37	2	1	7.5	4	3	0	99	8	91	6	98	5	60	1	3298	4	3	47.5	7
0	1	51.79	4	172.6	5	67.2	4	22.56	2	2	7	3	2	0	88	8	89	5	105	6	70	2	3312	4	2	44.6	6
1	1	51.78	4	170.5	5	66.3	4	22.81	2	8	8	4	1	0	90	8	85	5	95	5	85	4	2910	3	3	51.7	8
1	1	51.78	4	167	4	87.7	6	31.45	4	4	6	2	1	0	106	8	106	7	110	6	80	3	3847	5	3	43.1	6
1	1	51.77	4	168	4	70.4	5	24.94	3	4	6.5	3	1	0	99	8	92	6	95	5	70	2	3680	5	2	44.7	6
1	1	51.77	4	165.3	4	72.3	5	26.46	3	1	8	4	3	0	108	8	96.3	6	101	6	75	3	3962	5	1	48.2	7
0	1	51.77	4	172.9	5	73.3	5	24.52	3	1	7	3	3	1	99	8	90	5	97	5	81	4	2570	3	2	41.7	6
1	1	51.77	4	173.7	5	80.4	6	26.65	3	5	6	2	1	0	107	8	98	6	102.5	6	86	4	3950	5	1	52.7	8
1	1	51.76	4	173.6	5	90	6	29.86	4	4	8.5	5	2	0	100	8	96	6	99.9	5	77	3	3200	4	3	31	4
1	1	51.76	4	177	5	84	6	26.81	3	3	8	4	2	0	101	8	96	6	102	6	80	3	3764	5	3	54.2	8
1	1	51.75	4	169.7	4	68.1	4	23.65	2	2	8	4	2	0	91	8	82	5	93.5	5	74	3	3320	4	3	39.9	5
1	1	51.75	4	165.4	4	76.5	5	27.96	3	1	7	3	3	0	101	8	89	5	98	5	72	2	3224	4	2	41.7	6
0	1	51.75	4	168	4	70.7	5	25.05	3	2	8	4	3	0	85	8	82	5	93	5	70	2	3581	5	2	38.8	5
1	1	51.74	4	162	4	64.9	4	24.73	3	3	8	4	3	0	92	8	80	4	93	5	70	2	3971	5	2	48.6	7
1	1	51.74	4	168	4	71.2	5	25.23	3	1	5.5	2	2	0	93	8	87	5	102	6	87	4	3100	4	3	39.6	5
0	1	51.73	4	162.5	4	70.3	5	26.62	3	1	6	2	2	3	98.5	8	90.5	6	98	5	77	3	3450	4	3	43	6
1	1	51.72	4	171.4	5	76.9	5	26.18	3	3	7	3	2	1	101	8	98	6	103	6	78	3	3902	5	2	43.2	6
1	1	51.71	4	165.7	4	72	5	26.22	3	6	8	4	2	0	96.5	8	89	5	99	5	84	4	3132	4	2	47.2	7
0	1	51.7	4	178	5	65	4	20.52	2	3	9	5	3	0	67.5	8	73	4	84	4	80	3	3015	4	3	44	6
1	1	51.7	4	156.6	3	65.2	4	26.59	3	1	7	3	2	0	92	8	84	5	93	5	76	3	2829	3	2	41.6	6
0	1	51.7	4	171	5	78.6	5	26.88	3	8	7.5	4	3	1	100	8	89.5	5	98	5	83	4	3480	4	2	55.3	9
1	1	51.7	4	172.4	5	73.6	5	24.76	3	1	9	5	3	0	81	8	88	5	90	4	78	3	2610	3	3	47.8	7
1	1	51.69	4	177.7	5	84.5	6	26.76	3	2	10	6	3	0	100	8	101	7	99	5	108	5	2753	3	3	40.3	6
1	1	51.69	4	177	5	69	4	22.02	2	3	8	4	2	1	80	8	75	4	100	5	72	2	2078	2	3	28	3
0	1	51.69	4	170	4	65.5	4	22.66	2	5	9.5	6	2	0	68	8	73.5	4	84	4	80	3	3020	4	2	45	6
1	1	51.68	4	167.3	4	59	3	21.08	2	1	8	4	3	0	86	8	77	4	90	4	68	2	3108	4	3	33.3	4
1	1	51.68	4	171	5	80	5	27.36	3	1	7.5	4	3	0	96	8	91	6	99	5	82	4	4491	6	2	48.1	7
1	1	51.66	4	177	5	94	7	30	4	1	8	4	2	0	90.2	8	89.6	5	98	5	104	5	4020	6	1	56.8	9
1	1	51.65	4	168.2	4	62.7	4	22.16	2	1	7	3	3	1	96	8	84	5	94	5	78	3	2672	3	2	33.3	4
0	1	51.65	4	170	4	70	4	24.22	3	8	8	4	3	0	86	8	80	4	88	4	75	3	2100	2	3	43	6
1	1	51.65	4	170.2	5	69.5	4	23.99	2	4	7	3	2	0	96	8	75	4	88	4	76	3	3851	5	1	57	9
1	1	51.64	4	173	5	81.3	6	27.16	3	2	9	5	3	0	97.5	8	91.5	6	109.5	6	84	4	3577	5	2	50.2	8
0	1	51.64	4	176.5	5	72.5	5	23.27	2	1	7.5	4	3	0	98	8	90	5	99	5	70	2	2623	3	2	46.5	7
0	1	51.64	4	165.3	4	65.4	4	23.93	2	1	8	4	2	0	94	8	83	5	98	5	73	2	3740	5	1	46.4	7
1	1	51.62	4	162.4	4	91.1	7	34.54	4	1	8	4	3	0	107	8	102	7	107	6	70	2	2922	3	1	46.1	7
1	1	51.62	4	175	5	77.6	5	25.34	3	3	8.5	5	3	0	95	8	86	5	102	6	90	5	3207	4	3	52.8	8
0	1	51.61	4	169.3	4	55.7	3	19.43	2	1	8	4	3	0	85	8	75	4	87	4	73	2	3339	4	1	41	6
1	1	51.6	4	166.1	4	79.5	5	28.82	4	3	9	5	2	0	104	8	101	7	103	6	90	5	4010	6	2	47.6	7
1	1	51.6	4	174	5	73.5	5	24.28	3	1	8	4	2	0	94	8	88	5	94	5	72	2	3929	5	2	36.8	5
1	1	51.59	4	165.8	4	63.4	4	23.06	2	1	8	4	3	0	91.2	8	84.2	5	93.4	5	68	2	3300	4	3	53.3	8
1	1	51.59	4	165.4	4	63.7	4	23.28	2	1	7.5	4	2	0	87	8	78	4	94	5	68	2	2058	2	3	45.8	7
1	1	51.58	4	173.2	5	82.1	6	27.37	3	2	8.5	5	2	0	97.2	8	98.5	6	100.7	6	80	3	3226	4	2	49.1	7
1	1	51.58	4	164.6	4	60.7	4	22.4	2	3	7	3	3	0	86.2	8	80.3	5	90.4	5	70	2	1440	1	3	37.7	5
1	1	51.57	4	163.8	4	61.4	4	22.88	2	1	8.5	5	1	0	88	8	81	5	92	5	96	5	2130	2	1	48.7	7
1	1	51.56	4	164.5	4	61.8	4	22.84	2	1	8	4	3	0	85.5	8	79	4	92.5	5	84	4	3578	5	3	46.8	7
0	1	51.56	4	153.3	3	57.9	3	24.64	3	1	8	4	3	0	93	8	89	5	97	5	80	3	2358	2	2	41.3	6
0	1	51.56	4	159	3	50.8	3	20.09	2	2	8	4	3	0	83	8	80	4	83	4	101	5	2680	3	1	41.2	6
1	1	51.56	4	164.6	4	67.9	4	25.06	3	1	8	4	2	0	96.5	8	88	5	99	5	75	3	3652	5	3	52.8	8
0	1	51.55	4	168.9	4	63.9	4	22.4	2	1	9.5	6	3	0	92	8	98	6	82	4	70	2	3250	4	2	42.3	6
1	1	51.55	4	150.9	3	68.8	4	30.21	4	2	8	4	2	0	102	8	94	6	104	6	68	2	1269	1	2	29.1	3
0	1	51.54	4	174.2	5	78.1	5	25.74	3	3	7.5	4	2	0	93.4	8	81.5	5	94.3	5	75	3	3279	4	2	46.7	7
1	1	51.53	4	179	5	89.7	6	28	3	5	7	3	2	0	95	8	92	6	98	5	76	3	3931	5	1	58.6	9
0	1	51.51	4	165.8	4	60.6	4	22.04	2	3	7	3	2	0	88	8	76.5	4	95	5	70	2	4190	6	2	56.5	9
1	1	51.5	4	175	5	73.3	5	23.93	2	1	7.5	4	3	0	96	8	91	6	102	6	84	4	1973	1	3	52.5	8
1	1	51.48	4	167	4	99.8	7	35.78	4	1	7.5	4	1	0	116	8	112	8	111	7	60	1	3007	4	3	37.5	5
0	1	51.48	4	168.9	4	63.9	4	22.4	2	1	9.5	6	3	1	92	8	98	6	82	4	70	2	3250	4	2	42.3	6
0	1	51.48	4	168.9	4	63.9	4	22.4	2	1	9.5	6	3	0	92	8	98	6	82	4	70	2	3250	4	2	42.3	6
0	1	51.48	4	160.1	4	53.3	3	20.79	2	2	6	2	2	0	80.6	8	68.7	3	83.8	4	78	3	2622	3	3	46.6	7
1	1	51.47	4	168.5	4	77.4	5	27.26	3	1	8.5	5	2	0	96.5	8	93.1	6	100.8	6	93	5	3192	4	3	39.4	5
1	1	51.47	4	163	4	70.8	5	26.65	3	1	8	4	3	0	90	8	89	5	98	5	72	2	2763	3	3	44.6	6
0	1	51.46	4	149.7	2	53.4	3	23.83	2	1	4.5	1	1	0	87	8	80	4	94	5	72	2	2550	3	3	37.4	5
1	1	51.45	4	171	5	96.4	7	32.97	4	1	7	3	2	0	109	8	112	8	117	7	72	2	3366	4	1	40.5	6
0	1	51.45	4	163	4	67.8	4	25.52	3	4	8.5	5	2	0	92	8	87	5	99	5	85	4	2456	2	3	37.6	5
1	1	51.45	4	163.4	4	76.3	5	28.58	4	8	8	4	3	1	98.2	8	99.3	6	98.2	5	76	3	2750	3	2	39.7	5
1	1	51.44	4	174.3	5	72.8	5	23.96	2	1	7	3	2	0	93.2	8	88.4	5	98.7	5	90	5	4450	6	2	60	9
0	1	51.43	4	166.7	4	68.3	4	24.58	3	3	6	2	1	0	91.2	8	87	5	97	5	85	4	3205	4	3	46.6	7
1	1	51.43	4	159.3	3	65.7	4	25.89	3	2	6	2	2	0	91	8	87	5	87	4	76	3	2620	3	3	31.6	4
0	1	51.42	4	169	4	57.1	3	19.99	2	1	10	6	3	0	87.5	8	70	3	84.5	4	68	2	4046	6	3	42.7	6
1	1	51.42	4	167	4	79.1	5	28.36	4	1	8	4	2	0	97	8	97	6	101	6	87	4	3509	5	3	42.3	6
1	1	51.42	4	170	4	67.6	4	23.39	2	1	8	4	2	0	89	8	76	4	90	4	72	2	3950	5	3	41.7	6
1	1	51.42	4	166.1	4	80.2	6	29.07	4	2	6	2	1	2	98	8	92	6	100	5	75	3	8000	9	1	33.7	4
1	1	51.42	4	170	4	67.6	4	23.39	2	1	8	4	3	0	89	8	76	4	90	4	72	2	3950	5	3	41.7	6
0	1	51.38	4	172.3	5	74.3	5	25.03	3	1	8	4	3	0	91	8	87	5	94	5	72	2	3154	4	2	51	8
0	1	51.37	4	168.9	4	63.9	4	22.4	2	1	9.5	6	3	0	92	8	98	6	82	4	70	2	3250	4	2	42.3	6
0	1	51.37	4	168.9	4	63.9	4	22.4	2	1	9.5	6	3	0	92	8	98	6	82	4	70	2	3250	4	2	42.3	6
1	1	51.36	4	172.5	5	75	5	25.2	3	1	6.5	3	3	0	96.3	8	91.5	6	99.8	5	85	4	4397	6	2	49.5	7
1	1	51.36	4	174.5	5	90	6	29.56	4	4	9.5	6	2	0	107	8	102	7	107	6	72	2	4459	6	2	46.2	7
0	1	51.36	4	159.4	3	53.8	3	21.17	2	2	8.5	5	2	0	85.2	8	70.1	4	90.3	5	77	3	3253	4	2	37.3	5
0	1	51.35	4	169.7	4	63.4	4	22.02	2	2	7	3	3	0	86.5	8	83	5	90.5	5	68	2	3110	4	1	40	5
1	1	51.35	4	159	3	65.5	4	25.91	3	3	6	2	2	1	88	8	73	4	90	4	77	3	3325	4	2	46	7
1	1	51.33	4	164.5	4	51.5	3	19.03	2	2	4	1	1	0	84	8	75	4	88	4	77	3	3814	5	3	46.9	7
1	1	51.33	4	164.5	4	51.5	3	19.03	2	2	4	1	1	0	84	8	75	4	88	4	77	3	3814	5	3	46.9	7
0	1	51.32	4	164.9	4	63.7	4	23.43	2	1	8	4	2	0	93.2	8	87.5	5	97.1	5	63	1	3161	4	3	41.9	6
0	1	51.31	4	166.5	4	59.1	3	21.32	2	1	8	4	3	0	84	8	78	4	88.5	4	81	4	3327	4	1	45.8	7
0	1	51.3	4	161.4	4	67.1	4	25.76	3	1	8	4	3	0	92	8	88	5	97	5	76	3	3627	5	1	47.9	7
1	1	51.3	4	170.6	5	65.5	4	22.51	2	1	9.5	6	3	0	89.2	8	78.6	4	88	4	78	3	2500	2	1	40.6	6
1	1	51.3	4	172.1	5	81.3	6	27.45	3	1	7	3	3	0	97.5	8	98.5	6	103	6	72	2	2977	3	3	48.7	7
[truncated: 16,369 more rows]
